# Supplementary material for: xProtCAS: A Toolkit for Extracting Conserved Accessible Surfaces from Protein Structures
Source: Biomolecules. 2023 May 30;13(6):906. doi: 10.3390/biom13060906 (PMC10296640; doi:10.3390/biom13060906)
Supplement: Supplementary file 1 [file biomolecules-13-00906-s001.zip]

Archive with 6 entries (6 files):
- Supplementary Material.pdf
- Table_S1.xlsx
- Table_S2.pdf
- Table_S3.xlsx
- Table_S4.pdf
- Table_S5.xlsx
