# Supplementary material for: xProtCAS: A Toolkit for Extracting Conserved Accessible Surfaces from Protein Structures
Source: Biomolecules. 2023 May 30;13(6):906. doi: 10.3390/biom13060906 (PMC10296640; doi:10.3390/biom13060906)
Supplement: Supplementary file 1 [file biomolecules-13-00906-s001.zip › Table_S1.xlsx]

## Sheet: E3s_data
accession
Q9C0C9
O00487
Q96FJ0
O76080
Q9H1A4
Q9UM13
Q9NYG5
Q9BS18
Q96DE5
Q9UJX6
Q9UJX5
Q9UJX4
Q9UJX3
Q8NHZ8
Q9Y679
Q969K4
Q8N961
A6QL63
Q9P2G1
Q9Y576
Q8WXI3
Q8WXH4
Q8WXK4
Q8WXK3
A6NK59
Q8WXK1
Q96NS5
Q8WXJ9
Q6ZVZ8
Q96Q27
Q9Y575
Q9Y574
Q8WWX0
Q9NWX5
Q9H672
Q9H765
Q96DX5
O15033
P54252
Q9H3M9
Q13490
Q13489
Q96CA5
Q9NZS9
Q7Z569
Q99728
P38398
Q9NWV8
Q9NXR7
Q15018
Q9NSI6
Q6RI45
Q8WZ19
Q13829
Q9H3F6
Q9H0C5
Q9BSF8
Q32M84
Q9BX70
Q9Y2F9
Q96KE9
Q9P203
Q5XKL5
Q96Q07
Q693B1
Q8N5Z5
Q4G0X4
Q8NC69
Q7L273
Q9HB71
O95628
P51948
Q13042
Q12834
Q9UJX2
P30260
Q99618
Q99675
Q12873
O60826
Q8N668
Q9Y6G5
Q86X83
Q9UBI1
Q9H0A8
Q9GZQ3
Q7Z4G1
Q86VX2
Q9P000
Q9H467
Q13616
Q13617
Q13618
Q13619
Q13620
Q93034
Q14999
Q8IWT3
Q86VP6
O75155
P41002
Q8WYN0
Q9Y4P1
Q96DT6
Q86TL0
Q9NSE2
Q96GG9
Q6PH85
Q9Y4B6
Q5QP82
Q8TEB1
Q5T6F0
Q9NV06
Q66K64
Q9NXF7
Q5H9S7
Q8WV16
Q96JK2
Q58WW2
P61962
Q5TAQ9
Q9NZJ0
Q7L5Y6
Q9BW61
Q9BSY9
Q8N6M0
Q96JH7
Q9NR28
Q6ZN54
Q16531
Q92466
Q13216
Q92630
Q8NEE6
Q96PX1
Q9UKV5
Q9Y4X5
O95376
Q6ZNA4
Q5VTR2
O75150
P22681
Q13191
Q9ULV8
Q8N7E2
Q9NPC3
Q96EP1
Q9UNE7
Q8NHY2
Q5T197
Q86Y01
Q8TDB6
Q9Y2E6
Q86Y13
Q7Z6J8
Q9NW38
Q8IYU2
Q75N03
Q9ULT8
Q5T447
Q76N89
Q9P2P5
Q96J02
Q9NQC1
Q9P0J7
O94822
Q8TBB1
Q6UWE0
Q9UHC7
Q8TCQ1
A6NNE9
Q9P0N8
Q86UD3
Q9P2E8
Q9NX47
O60337
Q9H992
Q5T0T0
Q86YJ5
Q00987
O60291
Q86YT6
Q96AX9
O15344
Q9HCI7
Q8WY64
P46934
Q96PU5
O76050
A8MQ27
Q96EH8
Q6VVB1
Q9H4P4
O60260
Q9UPQ7
Q96FA3
Q9HAT8
Q8N2H9
O60927
Q8NG27
O43164
Q9NS91
Q7Z6E9
P62877
Q6PCD5
Q8WZ73
Q06587
Q99496
Q9NVW2
O00237
O15541
Q9Y508
Q9Y4L5
Q5XPI4
Q96EQ8
Q9BV68
Q8TEB7
O43567
Q86XS8
Q8WVZ7
Q8IUD6
Q8WVD3
Q8WU17
Q9UBS8
P50876
Q7Z419
Q9NTX7
Q8NC42
Q8N8N0
Q6ZSG1
Q9H6Y7
Q8IYW5
Q8NCN4
Q96K19
Q86T96
Q9P0P0
Q8N6D2
Q96D59
Q96GF1
Q9NXI6
Q5TA31
Q9NV58
Q6ZMZ0
Q9NWF9
Q5VTB9
Q96BH1
Q9BY78
Q96EP0
Q969K3
Q9H0F5
P78317
Q68DV7
Q99942
Q9Y252
O76064
Q5M7Z0
Q7Z6J0
Q8TEC5
Q8TEJ3
Q149N8
Q8IUQ4
O43255
Q9HCE7
Q9HAU4
Q86TM6
A0AVI4
Q9NS56
Q6Q0C0
Q9BWF2
Q96F44
O60858
Q9Y577
P19474
Q8IYM9
P36406
Q9BZY9
Q13049
Q9UPN9
Q9NQ86
O94972
O00635
Q9HCM9
Q9C037
Q8WV44
Q96LD4
Q86XT4
Q9BRZ2
Q8NG06
Q9BVG3
Q969Q1
Q6AZZ1
Q86WT6
Q9C029
Q2Q1W2
Q9BZR9
Q9C026
Q14669
P53804
Q8IWV7
Q8IWV8
Q6ZT12
Q96T88
Q96PU4
P98170
Q96JP5
Q86UK7
Q8ND25
Q8NHG8
Q9ULT6
Q8WWF5
Q8NEG5
Q96G75
Q14258
O94874
O14682
Q15370
Q15369
O00303
Q6P050
Q8NFZ0
Q9UK96
Q86XK2
Q8NCQ5
Q8IX29
Q96EF6
Q9UK22
O94952
Q8NEZ5
O75426
Q8TCJ0
Q8NI29
Q9NVF7
Q9UK99
Q8TB52
Q5XUX0
Q969P5
Q7Z6M2
Q9NWN3
Q8NEA4
Q6PIJ6
Q8N4B4
Q9UKT5
Q9UH90
Q8TF61
Q6P3S6
Q4G163
Q9H4M3
Q6PJ61
Q5MNV8
Q9UKT4
Q9NRD1
Q9Y3I1
Q9NRD0
Q9UK97
O60907
Q9BZK7
Q9BQ87
Q9NXK8
Q8N1E6
Q9H469
Q8N461
Q9UF56
Q96ME1
Q6PCT2
Q9UKC9
Q96IG2
Q9UKT7
Q9UKA2
Q9UKA1
Q8N531
Q9UJT9
Q96CD0
P0C2W1
Q5XX13
Q9UKB1
Q6X9E4
Q9Y297
Q9UKT8
P57775
Q969U6
Q969H0
Q8N3Y1
Q5XUX1
Q9UM11
Q7L622
Q96IK5
Q8NEA9
Q9H2C0
Q14527
Q92794
Q5VVJ2
O96028
Q8IU81
Q15040
Q8TAC2
O94819
C9JR72
Q8IY47
Q8NAB2
Q9NVX7
Q8WVZ9
Q8NFY9
Q14145
Q9NR64
Q6JEL2
Q9NVR0
Q53G59
Q9P2N7
Q9P2G3
Q96M94
Q6TDP4
O94889
O95198
Q9Y2M5
Q9UJP4
Q53GT1
Q8NBE8
Q6TFL4
Q9H0H3
Q53HC5
Q9NXS3
Q96CT2
Q9UH77
Q0D2K2
Q9H511
Q96NJ5
A6NCF5
Q8N239
Q6PF15
Q8N4N3
Q2WGJ6
Q9C0H6
Q2TBA0
O60662
Q9P2K6
Q96PQ7
Q8WZ60
Q8IXQ5
Q9P2G9
Q9P2J3
Q96L50
Q8WV35
Q15345
Q8N448
Q8WWI1
Q17RB8
P46736
Q9Y2K7
Q8NHM5
Q9UJ55
Q96DY7
Q96G25
P43356
P43357
P43360
Q96M61
O15479
Q9UBF1
Q9Y5V3
Q96JG8
Q9HCI5
Q9HAY2
Q9Y483
A6NCE7
Q969V5
Q13233
Q9UDY8
Q9H0M0
O00308
Q15843
Q8TBC4
Q13564
P61081
Q969M7
Q9BR09
Q96JN8
Q9Y314
Q8WV22
Q96MG7
Q8TAT6
Q86WB0
Q96RE7
Q96BF6
Q9Y6R0
Q5VV17
Q5T2D3
Q01804
Q96G74
Q7L8S5
Q8TE49
Q6GQQ9
P28328
Q8WWQ0
Q96BD5
Q9BUL5
P35226
Q9BSM1
P35227
Q3KNV8
Q86SE9
Q9BYE7
Q9UMS4
Q495C1
Q86UW9
Q8N9I9
Q5U5R9
Q15034
Q5GLZ8
Q8IVU3
Q9H1B7
Q9H000
Q13064
Q8NA82
Q9UJV3
Q8TC41
Q8N9V2
Q8N7C3
Q93008
O00507
Q4G0A6
Q96SW2
Q9BSK4
Q9UK73
Q96JP0
O15151
P29590
Q9Y2Z0
Q969W9
Q7Z7L7
Q6WRX3
Q9C0D3
Q9NP73
Q13434
Q8N806
Q9H9P5
Q9UKT6
Q8IXJ9
Q5EBN2
Q3LFD5
Q9UJ41
Q9BYM8
Q8WXH6
P0C0E4
Q12829
Q96S21
O75678
O94844
Q9BYZ6
O94955
Q96PM5
Q96DX4
Q8N5U6
Q9Y3C5
Q9ULX5
Q9H920
Q9H9V4
Q8WVD5
Q96MT1
Q9ULK6
Q2KHN1
Q96A37
Q8N4F7
Q9H0X6
Q5W0B1
Q9Y225
Q9H0A6
O94941
Q9C0B0
Q9UBF6
Q13356
Q5U5Q3
Q6ZN04
Q5TC82
Q9HBD1
Q96T51
P63208
Q13309
Q9P0U3
Q9HC62
Q9H4L4
Q96HI0
Q9GZR1
Q9BQF6
Q96LD8
Q9H0F6
Q8TEL6
P63165
P61956
P55854
Q6EEV6
Q9Y675
O43791
Q6IQ16
Q96BD6
Q99619
Q6PJ21
Q96A44
O95630
Q8IY92
Q9UBE0
Q9UBT2
P63279
O15524
O14508
O14543
Q8WXH5
O75159
O14544
O14512
P10074
Q96FV3
Q12933
Q13114
O00463
Q9Y4K3
O15164
Q13263
Q86T24
Q12986
P55072
Q9UDY6
Q14142
Q9C019
O95361
Q9C040
Q12899
Q14134
O75382
Q9BYJ4
Q9UPQ4
Q6P9F5
Q8IWZ5
Q96BQ3
Q96DX7
Q9H8W5
Q7Z4K8
Q8IWZ4
P0CI25
Q9C035
Q9BSJ1
Q96A61
Q9BYV2
Q9BYV6
Q8IWR1
Q9C030
Q495X7
A6NGJ6
Q6PJ69
O15016
Q6ZTA4
Q6ZMU5
Q9NRJ4
P21580
O43290
O94782
Q14694
P51784
O75317
Q92995
P54578
Q9Y4E8
Q9Y5T5
Q6R6M4
Q7RTZ2
C9JJH3
C9JVI0
C9JPN9
C9JLJ4
C9J2P7
D6RBQ6
D6R9N7
D6RCP7
D6RJB6
D6R901
D6RA61
Q0WX57
A6NCW0
A8MUK1
Q6QN14
O94966
O75604
Q9Y2K6
Q9UK80
Q9UPT9
Q9UPU5
Q9UHP3
Q9BXU7
A6NNY8
Q96RU2
Q9HBJ7
Q9Y6I4
Q70CQ3
Q70CQ4
Q8NFA0
Q8TEY7
Q9P2H5
Q9P275
Q86T82
Q8NB14
Q13107
Q9NVE5
Q9H9J4
Q70EL4
Q9H0E7
Q70EL2
P62068
Q96K76
Q86UV5
Q70CQ1
P45974
Q70EK9
P35125
Q93009
P40818
Q92560
Q9NQC7
P09936
P15374
Q9Y5K5
Q8N5J2
Q8NBR6
Q9H8M7
Q14139
O95155
O15205
Q92890
Q5VVQ6
Q96FW1
Q96DC9
Q96BN8
Q9UGI0
Q9BSL1
P49459
P63146
O00762
P51668
P62837
P61077
Q9Y2X8
P51965
Q96LR5
Q969T4
P62253
P60604
P62256
Q9Y385
Q8N2K1
P61086
P68036
A0A1B0GUS4
P61088
Q7Z7E8
Q8WVN8
P49427
Q712K3
Q16763
Q9NPD8
Q5VVX9
Q13404
Q15819
Q8IX04
Q96B02
Q9H832
A1L167
P61960
Q9Y3C8
P22314
Q9GZZ9
A0AVT1
P41226
O95352
Q9BZL1
Q96S82
O94817
P05161
Q9H0Y0
Q9NT62
Q05086
Q7Z3V4
Q15386
Q9BTM9
O14933
Q9UMW8
Q9BZV1
Q9NUQ7
P54727
P15918
P49754
Q8N3P4
P40337
Q8N5D0
Q9Y6I7
Q9NYS7
Q8TAF3
Q86VZ2
Q9Y2K1
Q96DT7
O95625
Q9Y330
Q05516
Q13105
Q8N680
Q9HC78
O15209
O43167
P24278
Q9HCK0
Q9H5J0
Q9Y2Y4
Q8NCN2
Q5TC79
Q8NAP3
O15060
Q9P1Z0
Q9NUA8
Q5SVQ8
O43298
Q8NCP5
Q96K62
Q86UZ6
Q9UFB7
O15062
Q15916
O95365
O15156
A1YPR0
Q96BR9
Q8NAP8
Q96C00
Q8NF64
Q15326
P14373
