# Supplementary material for: xProtCAS: A Toolkit for Extracting Conserved Accessible Surfaces from Protein Structures
Source: Biomolecules. 2023 May 30;13(6):906. doi: 10.3390/biom13060906 (PMC10296640; doi:10.3390/biom13060906)
Supplement: Supplementary file 1 [file biomolecules-13-00906-s001.zip › Table_S3.xlsx]

## Sheet: PDB_data
chain	partner	type	active_sites	active_site_in_interface	first_itr_draw_contact	first_itr_draw_active_site
1AVF.A	P	SDI	['217']	False	1	1
1BMB.A	I	SDI	[]		1
1BSX.A	X	SDI	[]		1
1BXL.A	B	SDI	[]		1
1CF0.A	C	SDI	[]		1
1CQT.A	I	SDI	[]		1
1DPU.A	B	SDI	[]		1
1ELR.A	B	SDI	[]		1
1EMU.A	B	SDI	[]		1
1F1J.A	C	SDI	['186']	True	1	1
1F8A.B	C	SDI	[]		3
1FCH.A	C	SDI	[]		1
1FD4.G	H	SDI	[]		2
1FLL.A	X	SDI	[]		5
1FS1.D	C	SDI	[]		1
1G0Y.R	I	SDI	[]		2
1GXC.A	B	SDI	[]		1
1ILP.A	C	SDI	[]		1
1IO4.B	A	SDI	[]		2
1IRS.A	B	SDI	[]		1
1JGN.A	B	SDI	[]		1
1JL9.B	A	SDI	[]		1
1JN5.B	C	SDI	[]		4
1JPL.A	E	SDI	[]		1
1JU5.A	B	SDI	[]		1
1KA6.A	B	SDI	[]		1
1L2Z.A	B	SDI	[]		2
1LCK.A	B	SDI	[]		1
1M4U.L	A	SDI	[]		2
1MV0.B	A	SDI	[]		1
1MW4.A	B	SDI	[]		1
1MZW.A	B	SDI	[]		2
1NOP.A	C	SDI	['493']	True	1	1
1NRL.A	C	SDI	[]		2
1NVQ.A	B	SDI	['130']	False	4	1
1O9A.A	B	SDI	[]		1
1OBZ.A	P	SDI	[]		2
1OC0.A	B	SDI	[]		3
1OM9.A	P	SDI	[]		1
1ONV.A	B	SDI	[]		1
1OQD.H	P	SDI	[]		1
1OXN.E	F	SDI	[]		2
1PMX.A	B	SDI	[]		1
1Q4K.A	D	SDI	[]		1
1QGR.A	B	SDI	[]		4
1RPQ.A	W	SDI	[]		4
1SHC.A	B	SDI	[]		1
1TCE.A	B	SDI	[]		1
1TT5.B	E	SDI	['216']	False	3	2
1TWQ.A	P	SDI	[]		3
1UEL.A	B	SDI	[]		1
1UPK.A	B	SDI	[]		4
1WCY.A	C	SDI	['740']	True	1	1
1WLP.B	A	SDI	[]		1
1YHN.A	B	SDI	[]		1
1YVL.A	C	SDI	[]		3
1YWI.A	B	SDI	[]		1
1YY4.A	C	SDI	[]		1
1Z8G.A	L	SDI	['353']	True	1	2
2B3G.A	B	SDI	[]		1
2BEU.A	C	SDI	[]		1
2BUG.A	B	SDI	[]		1
2CE8.A	X	SDI	[]		1
2DOH.X	C	SDI	[]		1
2DT7.B	A	SDI	[]		1
2FHO.B	A	SDI	[]		1
2GGM.A	C	SDI	[]		1
2GL7.A	C	SDI	[]		3
2GWW.A	B	SDI	[]		1
2HI8.X	P	SDI	[]		1
2HO2.A	B	SDI	[]		1
2HT9.A	X	SDI	[]		3
2I32.A	E	SDI	[]		2
2IG0.A	B	SDI	[]		1
2J0U.A	T	SDI	[]		1
2JLD.A	E	SDI	['181']	False	3	1
2JNW.A	B	SDI	[]		1
2K7W.A	B	SDI	[]		2
2KA1.B	A	SDI	[]		2
2KBR.A	B	SDI	[]		1
2KFG.A	B	SDI	[]		1
2KNH.A	B	SDI	[]		1
2KPL.A	B	SDI	[]		1
2KQF.A	B	SDI	[]		1
2KRB.A	B	SDI	[]		1
2KTB.B	A	SDI	[]		1
2KUP.A	B	SDI	[]		1
2KXC.A	B	SDI	[]		1
2KXH.A	B	SDI	[]		1
2KXQ.A	B	SDI	[]		1
2L0Y.A	B	SDI	[]		1
2L27.A	B	SDI	[]		1
2L2L.A	B	SDI	[]		1
2L4T.A	B	SDI	[]		1
2L7U.A	B	SDI	[]		1
2LBM.A	C	SDI	[]		1
2LCX.B	A	SDI	[]		2
2LE8.A	B	SDI	[]		1
2LOB.A	B	SDI	[]		1
2LOZ.A	B	SDI	[]		1
2LXP.A	B	SDI	['89']	False	2	1
2LY4.A	B	SDI	[]		1
2M0V.A	B	SDI	[]		1
2MNU.A	B	SDI	[]		2
2MPM.A	B	SDI	[]		3
2MSR.B	A	SDI	[]		1
2MWN.B	A	SDI	[]		2
2N2A.A	B	SDI	[]		1
2N73.A	B	SDI	[]		1
2ODD.A	B	SDI	[]		1
2OQ6.A	C	SDI	[]		1
2OVQ.B	C	SDI	[]		1
2P0W.A	P	SDI	['276']	True	1	1
2PCU.A	B	SDI	['270']	True	1	1
2PEH.A	C	SDI	[]		1
2PIE.A	F	SDI	[]		1
2QBX.A	P	SDI	[]		1
2QIC.A	B	SDI	[]		1
2QKH.A	B	SDI	[]		1
2QKI.A	G	SDI	[]		6
2QLL.A	B	SDI	[]		2
2RFI.B	Q	SDI	[]		1
2RL0.A	G	SDI	[]		1
2ROL.A	B	SDI	[]		1
2ROR.A	B	SDI	[]		1
2RQU.A	B	SDI	[]		1
2RR4.A	B	SDI	[]		1
2RS9.B	A	SDI	[]		1
2RUK.B	A	SDI	[]		1
2V3S.A	D	SDI	[]		1
2V5P.A	D	SDI	[]		17
2V64.A	B	SDI	[]		1
2V8W.A	B	SDI	[]		1
2VIF.A	P	SDI	[]		1
2VP7.A	B	SDI	[]		1
2W3O.A	C	SDI	[]		1
2W84.A	B	SDI	[]		1
2WO6.B	C	SDI	['287']	True	1	1
2X1N.D	H	SDI	[]		1
2X4W.A	B	SDI	[]		1
2XJZ.C	K	SDI	[]		2
2XQN.T	A	SDI	[]		1
2XS0.A	B	SDI	[]		2
2XS1.A	B	SDI	[]		2
2XZE.A	Q	SDI	[]		3
2Y0I.A	S	SDI	[]		1
2Y0M.A	B	SDI	['350']	False	1	1
2YKT.A	B	SDI	[]		2
2YLE.A	B	SDI	[]		1
2YMB.C	F	SDI	[]		3
2YMT.A	B	SDI	[]		1
2Z5K.A	B	SDI	[]		1
3AL3.A	B	SDI	[]		1
3ALO.A	E	SDI	['229']	False	3	1
3B95.B	P	SDI	[]		1
3BQO.A	B	SDI	[]		3
3BT1.U	B	SDI	[]		2
3BU8.A	C	SDI	[]		1
3C9Q.A	L	SDI	[]		1
3CBL.A	B	SDI	['683']	True	1	1
3COJ.A	I	SDI	[]		1
3D9K.A	Y	SDI	[]		1
3DCG.D	E	SDI	[]		1
3DZU.A	G	SDI	[]		5
3DZU.D	E	SDI	[]		5
3E4A.A	F	SDI	[]		2
3EBB.A	E	SDI	[]		1
3EGD.B	D	SDI	[]		1
3EU7.A	X	SDI	[]		1
3F2K.A	C	SDI	[]		11
3F6K.A	N	SDI	[]		1
3FXX.A	B	SDI	['746']	True	1	1
3GHG.B	O	SDI	[]		1
3GJ3.A	B	SDI	[]		1
3GV4.A	H	SDI	[]		1
3HP3.C	H	SDI	[]		1
3HQI.A	C	SDI	[]		2
3HTU.A	B	SDI	[]		1
3I5R.A	B	SDI	[]		1
3I7H.A	B	SDI	[]		6
3IXS.A	B	SDI	[]		1
3L6X.A	B	SDI	[]		1
3L81.A	B	SDI	[]		2
3LL8.A	E	SDI	['151']	False	3	1
3MAZ.A	B	SDI	[]		1
3ME9.A	C	SDI	[]		1
3MK4.A	B	SDI	[]		1
3MVJ.A	J	SDI	['166']	True	1	1
3N9Z.A	C	SDI	[]		1
3NZI.A	B	SDI	['328']	True	1	3
3O7A.A	B	SDI	[]		1
3OA6.A	G	SDI	[]		1
3OMC.A	C	SDI	[]		1
3P72.A	B	SDI	[]		4
3PE4.A	B	SDI	['498']	True	1	1
3PK1.A	B	SDI	[]		1
3QIS.A	B	SDI	[]		3
3QO2.B	Q	SDI	[]		1
3RBQ.A	G	SDI	[]		1
3RQD.A	C	SDI	['143']	True	1	1
3RQE.C	E	SDI	[]		1
3SHV.A	C	SDI	[]		2
3SHW.A	B	SDI	[]		2
3SI5.A	X	SDI	[]		3
3SOQ.A	Z	SDI	[]		1
3SPA.A	B	SDI	['1151']	False	None from the first 20	1
3T5I.A	R	SDI	[]		2
3T5X.A	B	SDI	[]		1
3U23.A	B	SDI	[]		1
3U5N.A	C	SDI	[]		1
3U7D.A	B	SDI	[]		2
3U85.A	B	SDI	[]		1
3UEC.A	B	SDI	[]		1
3UM3.A	B	SDI	[]		1
3UO8.B	L	SDI	['464']	True	1	3
3UOT.A	D	SDI	[]		1
3V79.C	R	SDI	[]		2
3VHS.B	A	SDI	[]		1
3W1B.A	B	SDI	['273']	False	17	1
3WSR.A	C	SDI	[]		2
3WSY.A	C	SDI	[]		1
3ZMS.A	C	SDI	[]		1
3ZNI.A	B	SDI	[]		2
3ZZY.A	C	SDI	[]		2
4AJY.V	H	SDI	[]		1
4APO.A	E	SDI	[]		1
4AW9.A	I	SDI	['189']	True	1	1
4B4S.A	B	SDI	[]		1
4B6H.A	C	SDI	[]		1
4BTA.A	C	SDI	[]		5
4BWQ.A	B	SDI	[]		1
4C5I.A	C	SDI	[]		4
4CC2.A	B	SDI	[]		1
4CCM.A	C	SDI	[]		1
4CGV.C	E	SDI	[]		1
4D07.A	B	SDI	[]		1
4DKT.A	B	SDI	['645']	True	2	2
4DM9.A	X	SDI	['161']	True	1	8
4DX9.0	9	SDI	[]		1
4EDN.A	K	SDI	[]		1
4EJE.A	C	SDI	[]		1
4F02.A	C	SDI	[]		3
4F14.A	B	SDI	[]		1
4FCM.A	C	SDI	[]		1
4FGT.A	D	SDI	['195']	True	1	1
4FIF.A	C	SDI	[]		1
4FWF.A	E	SDI	[]		1
4G5Q.C	G	SDI	[]		1
4GBA.A	F	SDI	[]		2
4GGD.A	C	SDI	[]		2
4GK0.A	C	SDI	[]		2
4GK5.E	G	SDI	[]		1
4GY5.A	E	SDI	[]		1
4H75.A	B	SDI	[]		1
4HAN.A	C	SDI	[]		5
4HFX.D	A	SDI	[]		1
4I7B.A	B	SDI	[]		1
4IB5.A	D	SDI	['156']	False	2	1
4IIO.B	C	SDI	[]		1
4J2L.A	C	SDI	[]		1
4J83.A	B	SDI	[]		2
4JJQ.A	B	SDI	[]		1
4JX7.A	B	SDI	['167']	False	1	1
4JXT.A	B	SDI	[]		1
4KBQ.B	D	SDI	[]		1
4KTY.A	C	SDI	['396']	False	1	1
4L1U.B	G	SDI	[]		1
4LGD.A	E	SDI	[]		6
4MJH.A	B	SDI	[]		1
4NAW.A	D	SDI	[]		3
4NF9.A	C	SDI	[]		1
4NQA.B	D	SDI	[]		2
4NY3.A	C	SDI	[]		2
4OMC.A	H	SDI	['368']	True	1	1
4OUC.A	B	SDI	['649']	True	1	1
4OWW.A	C	SDI	[]		3
4PK2.A	B	SDI	[]		1
4PO2.A	C	SDI	[]		2
4PO6.A	B	SDI	[]		9
4PSI.A	D	SDI	[]		1
4PZ3.B	C	SDI	[]		4
4QJR.A	B	SDI	[]		1
4QMG.A	F	SDI	[]		1
4QQ4.A	C	SDI	[]		1
4QQI.A	X	SDI	[]		1
4REY.A	B	SDI	[]		3
4TKN.A	D	SDI	[]		1
4TQ0.E	F	SDI	[]		2
4TXQ.A	C	SDI	[]		2
4U7I.A	B	SDI	[]		1
4U7T.A	F	SDI	['710']	False	4	1
4U7Y.A	B	SDI	[]		1
4U9W.A	F	SDI	[]		1
4USL.A	D	SDI	[]		2
4V11.A	B	SDI	[]		1
4WJ7.A	W	SDI	[]		1
4WYQ.E	F	SDI	[]		1
4WZX.A	E	SDI	[]		1
4X8P.A	B	SDI	[]		1
4XEV.A	C	SDI	[]		2
4XI7.A	C	SDI	[]		2
4XKL.A	B	SDI	[]		1
4XZ1.A	B	SDI	[]		1
4YL6.A	B	SDI	[]		2
4YM4.A	B	SDI	[]		1
4YOZ.A	B	SDI	[]		2
4YV8.A	B	SDI	[]		1
4ZRI.A	C	SDI	[]		1
5AB0.A	E	SDI	['371']	True	1	1
5AWT.A	B	SDI	[]		1
5B4W.A	G	SDI	[]		8
5BPU.A	H	SDI	[]		2
5C1B.A	U	SDI	[]		5
5C56.A	B	SDI	[]		4
5CIU.A	D	SDI	[]		1
5CJ6.A	B	SDI	[]		1
5CUI.B	A	SDI	[]		1
5D6Y.A	a	SDI	[]		1
5D94.A	B	SDI	[]		1
5D9G.A	C	SDI	[]		2
5DE2.A	C	SDI	['161']	False	2	1
5ECG.C	F	SDI	[]		1
5F5S.A	B	SDI	[]		2
5FA5.A	C	SDI	['444']	True	1	1
5GGP.A	C	SDI	[]		1
5HDT.A	E	SDI	[]		3
5HYP.A	B	SDI	[]		1
5I25.A	B	SDI	['557']	False	7	2
5ICV.A	C	SDI	['138']	True	1	1
5IGQ.A	U	SDI	[]		1
5IY4.A	B	SDI	[]		2
5J6Z.B	A	SDI	[]		1
5J9S.A	B	SDI	[]		1
5JCY.A	B	SDI	[]		1
5JEK.A	C	SDI	[]		2
5JIU.A	C	SDI	[]		1
5JQY.A	B	SDI	[]		1
5K6S.A	B	SDI	[]		1
5KEZ.A	B	SDI	['233']	True	1	1
5KYN.B	C	SDI	[]		6
5L0T.A	B	SDI	['133']	True	1	1
5L8E.A	C	SDI	[]		1
5L9B.A	C	SDI	[]		1
5LHZ.A	D	SDI	[]		2
5LM1.A	B	SDI	[]		3
5LSP.A	X	SDI	[]		3
5LXR.A	B	SDI	[]		1
5LZ6.A	B	SDI	[]		1
5M72.A	B	SDI	[]		1
5M9N.A	C	SDI	[]		1
5MF9.A	B	SDI	[]		1
5MGX.E	C	SDI	[]		1
5MQF.A	S	SDI	[]		6
5N91.A	F	SDI	[]		1
5NI5.A	C	SDI	[]		1
5NJJ.A	H	SDI	[]		1
5NJX.A	B	SDI	[]		2
5NSC.A	C	SDI	[]		1
5O85.A	B	SDI	[]		1
5O9S.A	C	SDI	[]		1
5ODT.A	B	SDI	['256']	False	1	1
5OEK.A	B	SDI	[]		2
5ONA.B	C	SDI	[]		1
5ONS.A	B	SDI	[]		1
5OSI.A	C	SDI	[]		1
5QU2.A	D	SDI	[]		1
5T1G.A	B	SDI	[]		1
5TDA.A	B	SDI	[]		1
5TWG.A	E	SDI	[]		2
5UAN.B	D	SDI	[]		3
5UWM.A	C	SDI	['223']	True	1	1
5V8Z.A	B	SDI	[]		2
5VB9.A	C	SDI	[]		2
5VLP.A	Z	SDI	[]		1
5VPE.D	C	SDI	[]		1
5VPF.A	B	SDI	[]		1
5VZU.B	E	SDI	[]		1
5W6V.A	B	SDI	[]		5
5W7I.A	B	SDI	[]		1
5W7V.1	0	SDI	[]		1
5W7X.A	E	SDI	[]		1
5WB8.D	B	SDI	[]		15
5WBU.C	O	SDI	[]		4
5WFV.A	P	SDI	[]		1
5WY2.A	B	SDI	[]		1
5XBK.B	E	SDI	[]		1
5XFR.A	C	SDI	[]		2
5XJL.2	M	SDI	[]		2
5XTZ.A	E	SDI	[]		1
5XXQ.A	D	SDI	[]		2
5XYF.A	C	SDI	[]		1
5Y18.A	B	SDI	[]		1
5YBV.B	D	SDI	[]		1
5YF4.A	B	SDI	[]		1
6AAW.A	B	SDI	[]		1
6ACO.A	B	SDI	['158']	True	1	1
6AR2.A	C	SDI	[]		1
6B27.A	G	SDI	[]		1
6B3X.A	B	SDI	[]		4
6B4F.A	D	SDI	[]		2
6B67.A	D	SDI	[]		1
6B9H.A	B	SDI	[]		1
6BGG.B	A	SDI	[]		1
6BHD.A	B	SDI	[]		1
6BKJ.A	F	SDI	[]		1
6BNT.A	B	SDI	[]		2
6C23.K	O	SDI	[]		1
6C24.L	B	SDI	[]		1
6C6K.B	D	SDI	[]		6
6CCU.A	B	SDI	[]		1
6CNL.H	T	SDI	[]		1
6CO4.A	B	SDI	[]		2
6DMM.E	F	SDI	[]		1
6DO3.A	C	SDI	[]		1
6DTN.B	A	SDI	[]		1
6E5N.B	A	SDI	[]		1
6E83.B	A	SDI	[]		1
6EJ8.A	B	SDI	[]		1
6ERF.B	Q	SDI	[]		11
6F4P.A	B	SDI	[]		1
6F6D.A	B	SDI	[]		1
6F9W.A	B	SDI	[]		1
6FAD.A	E	SDI	['213']	False	3	1
6FKQ.A	B	SDI	[]		2
6G4W.u	t	SDI	[]		1
6GX9.A	C	SDI	[]		1
6GY5.A	U	SDI	[]		1
6H0B.B	F	SDI	[]		1
6H0F.B	C	SDI	[]		1
6H25.G	K	SDI	[]		4
6HY7.A	B	SDI	[]		1
6IGL.A	B	SDI	[]		5
6IIS.A	E	SDI	[]		1
6ITU.A	B	SDI	[]		1
6J08.A	D	SDI	[]		1
6J56.A	C	SDI	[]		1
6J8E.A	D	SDI	[]		3
6J8Y.C	D	SDI	[]		1
6K71.P	M	SDI	[]		1
6K81.A	B	SDI	[]		1
6KR4.C	G	SDI	['1839']	False	1	1
6KZ1.A	B	SDI	[]		1
6L1F.B	A	SDI	[]		1
6M4O.A	B	SDI	[]		1
6M64.A	B	SDI	[]		3
6N3E.A	B	SDI	[]		2
6NF3.A	B	SDI	[]		1
6NFJ.A	C	SDI	[]		11
6NIY.R	P	SDI	[]		3
6O1V.A	B	SDI	[]		4
6O58.C	D	SDI	[]		1
6O5O.A	C	SDI	[]		2
6OCX.A	J	SDI	[]		1
6OKD.B	C	SDI	[]		3
6OMM.R	L	SDI	[]		2
6OS9.R	L	SDI	[]		5
6Q36.A	C	SDI	[]		1
6QNN.A	B	SDI	[]		2
6R15.A	B	SDI	[]		2
6R8I.A	B	SDI	[]		1
6RH6.A	B	SDI	[]		1
6RJP.A	C	SDI	[]		1
6RML.B	C	SDI	[]		3
6RMM.C	R	SDI	[]		1
6RO1.A	B	SDI	[]		7
6RRC.A	D	SDI	[]		1
6RU6.A	C	SDI	['128']	True	1	1
6S7T.A	K	SDI	[]		1
6SLG.A	B	SDI	['149']	False	2	1
6T36.A	B	SDI	[]		1
6TNQ.A	B	SDI	[]		1
6TOF.A	B	SDI	[]		1
6TQR.B	E	SDI	[]		1
6TQS.A	G	SDI	[]		1
6TRW.A	D	SDI	['865']	True	1	2
6TS3.A	C	SDI	[]		1
6U8N.A	I	SDI	[]		7
6UHC.A	I	SDI	[]		1
6UJ0.A	C	SDI	['241']	False	8	1
6UP7.B	V	SDI	[]		2
6URQ.A	D	SDI	[]		1
6VN7.R	L	SDI	[]		4
6VW2.G	I	SDI	[]		1
6W3J.B	C	SDI	[]		1
6WAY.A	V	SDI	[]		1
6WF3.A	G	SDI	['112']	True	1	2
6WX9.A	B	SDI	[]		1
6X0V.F	E	SDI	[]		1
6XU2.A	G	SDI	[]		3
6YX0.A	C	SDI	[]		1
7A8T.A	B	SDI	[]		1
7BWA.A	E	SDI	[]		7
7CL0.A	D	SDI	['133']	True	1	2
7CNC.A	B	SDI	[]		1
7D42.A	B	SDI	[]		2
7E8E.A	I	SDI	[]		1
7EGU.A	B	SDI	[]		1
7EIB.A	D	SDI	[]		1
7EMF.A	B	SDI	[]		2
7F8V.R	E	SDI	[]		3
7JJC.A	E	SDI	[]		5
7K0J.B	C	SDI	[]		12
7KH0.R	L	SDI	[]		2
7L1U.R	L	SDI	[]		4
7LRC.B	A	SDI	['752']	False	1	1
7M6T.A	D	SDI	[]		2
7M98.A	B	SDI	[]		1
7MHZ.A	B	SDI	['379']	True	1	1
7MIX.A	B	SDI	[]		1
7MU2.A	B	SDI	[]		2
7NDG.C	M	SDI	[]		1
7NDX.A	B	SDI	[]		1
7NFW.A	B	SDI	[]		1
7OUP.A	F	SDI	[]		1
7OVC.A	B	SDI	['116']	False	2	1
7P9U.B	A	SDI	[]		3
7PIM.A	C	SDI	[]		1
7RMG.R	S	SDI	[]		5
7ROV.A	E	SDI	[]		1
7S8M.R	A	SDI	[]		5
7VPH.C	I	SDI	[]		1
7VSI.A	B	SDI	[]		4
3I2B.E	H	DDI	['134']	True	1	1
3N06.B	A	DDI	[]		1
3DI3.A	B	DDI	[]		1
2M0G.A	B	DDI	[]		1
1VYH.M	N	DDI	['196']	True	1	1
1J1D.C	A	DDI	[]		1
2Q87.C	B	DDI	[]		2
1YD8.H	U	DDI	[]		1
2Z0P.D	C	DDI	[]		1
3MWE.B	A	DDI	[]		1
2IY1.A	B	DDI	[]		1
4RS1.B	A	DDI	[]		6
2ZME.A	C	DDI	[]		7
2Q7N.B	A	DDI	[]		2
2VJF.C	D	DDI	[]		1
2E9X.G	E	DDI	[]		1
1R4A.H	F	DDI	[]		1
3N06.A	B	DDI	[]		1
1RY7.A	B	DDI	[]		1
1F3U.H	G	DDI	[]		2
3IF8.B	A	DDI	[]		1
2ZIU.B	A	DDI	[]		1
2G76.A	B	DDI	['282']	True	1	1
3LB6.A	C	DDI	[]		1
2BZN.H	G	DDI	['188']	True	1	1
3HSH.F	D	DDI	[]		1
2RD7.A	C	DDI	[]		1
1PCF.F	E	DDI	[]		1
3QRF.G	F	DDI	[]		1
2YGG.A	B	DDI	[]		1
5EE5.A	B	DDI	[]		1
2ERJ.H	G	DDI	[]		1
4C2A.A	B	DDI	[]		4
3RLQ.B	A	DDI	[]		1
1DXX.C	D	DDI	[]		1
3RMU.C	D	DDI	[]		1
1SHZ.C	A	DDI	[]		1
3N50.F	E	DDI	[]		1
1W3B.A	B	DDI	[]		2
1UR6.B	A	DDI	[]		1
3IA8.B	A	DDI	[]		1
1HXM.C	D	DDI	[]		1
3KZ1.A	F	DDI	[]		3
4ZRP.C	A	DDI	[]		1
2B8W.B	A	DDI	[]		2
4I6L.A	B	DDI	[]		1
2OS9.B	C	DDI	[]		2
4UI1.D	A	DDI	[]		1
4Y5O.B	A	DDI	[]		1
3EZQ.C	D	DDI	[]		1
3K75.B	D	DDI	[]		1
1ETE.C	D	DDI	[]		2
2QD0.B	A	DDI	[]		1
1LI1.D	E	DDI	[]		1
2CH5.A	B	DDI	[]		2
2RHK.C	A	DDI	[]		1
2A1S.D	A	DDI	[]		1
3MTS.B	C	DDI	[]		1
3DAL.A	B	DDI	[]		1
1AVO.L	K	DDI	[]		2
2DSP.B	I	DDI	[]		1
1XHN.A	B	DDI	[]		1
2X1X.R	E	DDI	[]		1
3LBX.A	B	DDI	[]		1
1DNW.B	D	DDI	['95']	True	1	1
1T0P.B	A	DDI	[]		4
1EER.A	B	DDI	[]		1
4H5S.B	A	DDI	[]		3
1H9D.B	A	DDI	[]		1
2HLZ.D	B	DDI	[]		7
2QGX.C	D	DDI	['104']	False	1	1
3KUC.B	A	DDI	[]		1
2KA4.B	A	DDI	[]		1
1XG5.C	D	DDI	['166']	False	3	1
3ZYJ.B	A	DDI	[]		2
3MJK.Y	X	DDI	[]		2
3LRQ.D	A	DDI	[]		1
1F3M.B	D	DDI	[]		1
2LVO.C	A	DDI	[]		1
2LAG.A	B	DDI	[]		1
3ECS.H	B	DDI	[]		2
4XHU.D	C	DDI	[]		1
1UL1.X	A	DDI	[]		2
3H2U.A	B	DDI	[]		3
3DGC.R	L	DDI	[]		3
3IXE.B	A	DDI	[]		1
3FXT.B	G	DDI	[]		1
2NBV.B	A	DDI	[]		1
1Q7L.C	D	DDI	['147']	True	1	1
3PC8.D	B	DDI	[]		1
1FT8.C	B	DDI	[]		2
3F7P.C	A	DDI	[]		1
3TG1.B	A	DDI	[]		1
3BPJ.B	D	DDI	[]		1
1B6C.B	A	DDI	['333']	False	1	2
2NZ7.B	A	DDI	[]		1
2WWK.T	O	DDI	[]		1
3BEG.B	A	DDI	[]		1
2JG8.D	F	DDI	[]		1
1U6G.B	A	DDI	[]		1
1H9D.A	B	DDI	[]		2
3QC8.B	A	DDI	[]		2
2PMV.A	B	DDI	[]		2
3RPG.C	B	DDI	[]		1
2V92.B	E	DDI	[]		1
3DZ2.A	B	DDI	['243']	True	1	1
3F8U.B	C	DDI	[]		2
2X36.C	D	DDI	[]		1
3DOF.B	A	DDI	[]		1
2G45.A	B	DDI	[]		1
3BRT.D	B	DDI	[]		1
3F1I.H	S	DDI	[]		1
1LM7.A	B	DDI	[]		1
3R8K.B	C	DDI	[]		5
1OEY.A	J	DDI	[]		1
4CMM.B	A	DDI	[]		1
2D4C.B	A	DDI	[]		1
3BN3.B	A	DDI	[]		2
3IIF.A	B	DDI	[]		1
1ZN7.B	A	DDI	[]		1
4ZGY.B	A	DDI	[]		1
1FQ1.A	B	DDI	[]		1
3P71.T	C	DDI	[]		1
2Z6E.D	C	DDI	[]		1
3NR1.B	A	DDI	['66']	False	1	1
3TAC.B	A	DDI	[]		1
2DJF.A	B	DDI	[]		1
2Z3Q.B	A	DDI	[]		1
4BPX.C	D	DDI	['111']	False	3	1
2Y96.A	B	DDI	['147']	False	1	1
3P0C.A	B	DDI	[]		3
1GXD.C	A	DDI	[]		6
1QA9.A	B	DDI	[]		2
2Z3R.G	K	DDI	[]		5
2ZEJ.B	A	DDI	[]		1
3H6K.C	D	DDI	['183']	False	1	1
3HB1.C	B	DDI	['276']	False	2	3
3EZQ.D	C	DDI	[]		1
3H2U.B	A	DDI	[]		9
5BNQ.A	R	DDI	[]		3
2WJV.D	A	DDI	[]		1
3WO3.A	B	DDI	[]		1
2ERJ.A	D	DDI	[]		1
1RY7.B	A	DDI	[]		2
2O95.A	B	DDI	[]		1
1YCS.B	A	DDI	[]		1
1P32.A	B	DDI	[]		2
1MR1.D	A	DDI	[]		1
3Q7G.A	B	DDI	[]		1
3UIN.D	B	DDI	[]		1
3T6G.A	B	DDI	[]		1
1Y8Q.A	B	DDI	[]		1
1JMA.B	A	DDI	[]		1
1XT9.A	B	DDI	['163']	True	1	1
2QJA.D	B	DDI	[]		1
2Z0E.A	B	DDI	[]		1
3QE9.Y	Z	DDI	[]		2
1Y4M.A	B	DDI	[]		1
1Y8N.A	B	DDI	[]		3
2VN8.A	B	DDI	[]		16
2LKM.B	A	DDI	[]		1
2PQA.B	A	DDI	[]		1
2J0Q.I	B	DDI	[]		1
3RGF.B	A	DDI	[]		1
2WL8.A	C	DDI	[]		1
5CTR.A	C	DDI	[]		4
1WQ1.G	R	DDI	[]		1
3IAI.A	D	DDI	['64']	False	10	6
1F3V.A	B	DDI	[]		1
1WYW.A	B	DDI	[]		4
2L0T.B	A	DDI	[]		1
3D3K.A	B	DDI	[]		1
1OIA.A	B	DDI	[]		1
1P4Q.B	A	DDI	[]		1
1EK6.A	B	DDI	['157']	False	1	1
3ZNZ.A	B	DDI	['339']	True	1	1
2ZMV.B	A	DDI	[]		1
2FBE.C	D	DDI	[]		2
3TW8.C	D	DDI	[]		1
5IUS.A	C	DDI	[]		1
1P4Q.A	B	DDI	[]		1
3GGJ.A	B	DDI	['137']	False	2	1
2QA7.C	D	DDI	[]		1
1H2I.P	O	DDI	[]		1
1Z0K.B	A	DDI	[]		1
3IA3.A	D	DDI	[]		1
4UEM.B	A	DDI	[]		1
3FA9.B	A	DDI	[]		1
1FYH.A	B	DDI	[]		6
3F1I.S	H	DDI	[]		1
2WWK.O	T	DDI	[]		1
1Y8N.B	A	DDI	[]		1
2ACM.A	B	DDI	[]		1
3DKB.D	F	DDI	['3256']	False	3	3
3A98.D	C	DDI	[]		1
3L9J.C	T	DDI	[]		3
3HY2.Y	A	DDI	[]		1
2AYO.A	B	DDI	['434']	True	1	1
3BRW.B	D	DDI	[]		1
3EPY.A	B	DDI	[]		1
3G33.B	C	DDI	[]		2
2N1D.A	B	DDI	[]		1
3ULA.D	A	DDI	[]		1
3W8I.B	A	DDI	[]		1
3S8V.X	A	DDI	[]		1
3LBX.B	A	DDI	[]		2
3O10.D	C	DDI	[]		1
1ZY7.A	B	DDI	[]		19
2E9X.E	G	DDI	[]		2
1ZXM.B	A	DDI	[]		1
1IAR.A	B	DDI	[]		3
1OQJ.A	B	DDI	[]		2
2WG3.A	C	DDI	[]		1
3BS5.B	A	DDI	[]		1
2FU5.A	D	DDI	[]		1
3T30.G	H	DDI	[]		1
2W4L.E	F	DDI	['86']	False	1	1
1T6B.Y	X	DDI	[]		2
1LT7.B	A	DDI	[]		2
1HXM.D	C	DDI	[]		1
3P8C.D	F	DDI	[]		1
2LQH.B	A	DDI	[]		1
4AP2.B	A	DDI	[]		1
2ZME.B	A	DDI	[]		1
1E96.B	A	DDI	[]		1
3ANS.B	A	DDI	['524']	False	3	1
4C9B.B	A	DDI	[]		1
1OEY.J	A	DDI	[]		1
2HCR.B	A	DDI	[]		1
3FN1.B	A	DDI	['116']	False	2	1
3SF8.A	B	DDI	['126']	True	1	1
3DL2.A	B	DDI	[]		1
2P5X.A	B	DDI	['88']	False	1	1
1XWD.A	B	DDI	[]		1
2AW2.A	B	DDI	[]		2
2F5I.B	A	DDI	['140']	True	1	1
1WRD.A	B	DDI	[]		1
4XXB.A	B	DDI	[]		1
1Q7L.D	C	DDI	[]		1
3ZTG.B	A	DDI	[]		1
1Q5H.B	A	DDI	[]		1
4BPX.D	C	DDI	[]		4
3GNI.B	A	DDI	[]		6
4DBG.B	A	DDI	[]		2
1Q8M.A	B	DDI	[]		3
2OT3.A	B	DDI	[]		1
1KBQ.A	C	DDI	[]		1
2PZD.B	A	DDI	[]		1
1ST0.A	B	DDI	[]		1
2Y5B.A	B	DDI	['518']	True	1	2
2IZZ.B	A	DDI	[]		1
3KBT.D	A	DDI	[]		1
2Q3F.A	B	DDI	[]		1
1RK4.A	B	DDI	[]		1
3CQC.B	A	DDI	[]		1
2OMX.B	A	DDI	[]		1
3S7R.A	B	DDI	[]		3
5F4E.A	B	DDI	[]		3
3S97.A	C	DDI	[]		1
4NL9.A	C	DDI	[]		2
3LLM.B	A	DDI	[]		1
4MJS.B	A	DDI	[]		2
3LEE.A	B	DDI	[]		1
1RQD.A	B	DDI	['329']	False	1	1
2DB7.A	B	DDI	[]		1
1IAR.B	A	DDI	[]		4
1J7V.L	R	DDI	[]		2
3LB6.C	A	DDI	[]		5
1Q2H.A	B	DDI	[]		1
2J59.M	A	DDI	[]		1
2FG8.D	C	DDI	[]		1
3IF8.A	B	DDI	[]		1
3WO3.B	A	DDI	[]		1
2RGN.B	A	DDI	[]		2
3DI2.B	A	DDI	[]		7
4CDK.E	A	DDI	[]		1
3BHD.A	B	DDI	[]		2
1CGI.I	E	DDI	[]		1
1FB1.A	E	DDI	[]		2
3CQC.A	B	DDI	[]		6
3FAU.B	C	DDI	[]		2
3BH6.B	A	DDI	[]		1
4IC7.B	A	DDI	[]		1
2XWT.C	B	DDI	[]		8
1J7D.A	B	DDI	[]		1
1QIP.D	C	DDI	['172']	True	1	1
1W6U.C	D	DDI	['199']	False	1	1
3P8C.E	A	DDI	[]		1
2QFA.B	A	DDI	[]		1
4ZRJ.B	A	DDI	[]		1
2AZE.B	A	DDI	[]		1
1ICF.I	A	DDI	[]		3
3AQQ.B	C	DDI	[]		2
3NAU.B	A	DDI	[]		1
3L82.B	A	DDI	[]		2
3LLK.B	A	DDI	[]		1
2ERJ.G	H	DDI	[]		3
1M1E.B	A	DDI	[]		1
2CW6.C	D	DDI	['266']	False	1	1
2V8S.V	E	DDI	[]		1
2BUJ.A	B	DDI	['148']	False	3	1
2V0R.A	B	DDI	[]		1
3REP.A	B	DDI	[]		1
1R8S.E	A	DDI	[]		1
1Y6K.R	L	DDI	[]		3
2JJS.B	D	DDI	[]		5
4D0N.B	A	DDI	[]		1
2QYP.B	A	DDI	[]		1
3DGC.L	R	DDI	[]		1
1HYR.A	C	DDI	[]		1
1AVO.K	L	DDI	[]		1
3KBT.A	D	DDI	[]		1
3K6G.A	D	DDI	[]		1
5D1L.B	A	DDI	[]		1
4DBG.A	B	DDI	[]		1
3O7X.D	C	DDI	[]		1
4ZGY.A	B	DDI	['360']	False	1	2
3RPG.B	C	DDI	[]		1
3S97.C	A	DDI	[]		2
1A22.A	B	DDI	[]		1
5JLV.C	A	DDI	[]		3
2V0O.A	B	DDI	[]		1
5F4E.B	A	DDI	[]		5
2K42.A	B	DDI	[]		2
3OED.C	A	DDI	[]		2
1L8L.A	B	DDI	['22']	False	4	1
3ALP.B	A	DDI	[]		2
3PV6.B	A	DDI	[]		2
1GO4.H	D	DDI	[]		1
4XOI.B	A	DDI	[]		1
2FDB.M	P	DDI	[]		1
1ND6.B	A	DDI	['1257']	False	2	1
3SDL.C	A	DDI	[]		3
4DX8.J	A	DDI	[]		1
2W2W.A	F	DDI	[]		2
1FYH.B	A	DDI	[]		4
1PVH.A	B	DDI	[]		5
1I2M.B	A	DDI	[]		1
3FFK.D	E	DDI	[]		1
2ZME.C	A	DDI	[]		1
3QNI.A	B	DDI	[]		1
1EFV.B	A	DDI	[]		1
1QA9.B	A	DDI	[]		1
3BX7.C	A	DDI	[]		1
2C7M.A	B	DDI	[]		4
2HWW.A	B	DDI	[]		1
3HCS.A	B	DDI	[]		1
3OTE.A	B	DDI	[]		1
2I7N.B	A	DDI	['363']	False	1	1
2IW5.B	A	DDI	[]		1
1EF1.D	B	DDI	[]		1
4FZV.A	B	DDI	['310']	False	4	1
4F9L.A	B	DDI	[]		3
3E0J.D	C	DDI	[]		1
2Y1H.B	A	DDI	[]		1
5IUS.C	A	DDI	[]		2
3MF0.A	B	DDI	[]		2
2PQA.A	B	DDI	[]		1
1TIJ.A	B	DDI	[]		1
5DFW.A	H	DDI	[]		2
3T3X.A	B	DDI	[]		4
2PLA.A	B	DDI	['206']	False	1	1
3TKR.B	H	DDI	[]		1
1JSU.C	B	DDI	[]		1
2HTH.B	A	DDI	[]		1
2LFH.B	A	DDI	[]		1
1TH1.C	A	DDI	[]		1
1XQS.A	C	DDI	[]		1
4UEM.A	B	DDI	['164']	False	1	1
4U0Q.B	A	DDI	[]		5
1P9O.B	A	DDI	[]		1
1T8U.B	A	DDI	[]		1
3HJU.A	B	DDI	['269']	False	2	1
3F3S.A	B	DDI	[]		1
2J4E.F	G	DDI	[]		2
3C6M.C	D	DDI	['276']	False	5	1
2WO3.B	A	DDI	[]		1
3DZ2.B	A	DDI	[]		1
2LAG.B	A	DDI	[]		7
1RHG.A	C	DDI	[]		1
2AFF.A	B	DDI	[]		1
4AYE.A	D	DDI	[]		4
1KTZ.B	A	DDI	[]		1
1L8C.B	A	DDI	[]		1
2UZC.A	B	DDI	[]		1
4YC7.B	A	DDI	[]		1
2MJ5.B	A	DDI	[]		1
4IYP.A	C	DDI	[]		2
1SG4.B	A	DDI	[]		2
1O1N.A	B	DDI	[]		1
1XCR.B	A	DDI	[]		3
2DDK.A	B	DDI	[]		2
2V5Q.A	D	DDI	['176']	False	2	1
1DLE.A	B	DDI	['195']	True	1	1
3D1M.D	A	DDI	[]		1
1I8L.A	C	DDI	[]		6
4LAD.B	A	DDI	[]		1
3A98.C	D	DDI	[]		2
3GDH.A	B	DDI	[]		1
2C0L.B	A	DDI	[]		5
3FHC.A	B	DDI	[]		2
3THT.B	A	DDI	[]		7
1LKY.D	C	DDI	[]		1
2ZW3.E	D	DDI	[]		1
5IMT.D	A	DDI	[]		1
1F3U.G	H	DDI	[]		1
4BKX.A	B	DDI	[]		1

## Sheet: columns_description
chain	The main chain with the globular domain containing the binding interface
partner	The binding partner
type	Interaction type: SLiM-domain or domain-domain interface
active_sites	Active sites found on the main chain
active_site_in_interface	Flag if any active sites on the main chain are in the binding interface with the partner chain
first_itr_draw_contact	The first iteration of xProtCAS to find a patch with residues in the binding interface
first_itr_draw_active_site	The first iteration of xProtCAS to find a patch with active site residues
