# Supplementary material for: xProtCAS: A Toolkit for Extracting Conserved Accessible Surfaces from Protein Structures
Source: Biomolecules. 2023 May 30;13(6):906. doi: 10.3390/biom13060906 (PMC10296640; doi:10.3390/biom13060906)
Supplement: Supplementary file 1 [file biomolecules-13-00906-s001.zip › Table_S5.xlsx]

## Sheet: human_data
region_identifier	accession	gene_name	protein_name	centrality	mean_patch_conservation	mean_surface_conservation	difference_to_surface	num_patch_residues	active_site	patch_intersecting_pdb	mean_patch_pLDDT	mean_patch_pae	known_interface	modifications	clinical_significant_mutations	clinical_significant_mutations_num	related_diseases	other_mutations	conservation_pval	community_start	community_end	num_community_residues	mean_pLDDT	mean_pae	mean_accessibility	pfam
Q9NY46_116_1774	Q9NY46	SCN3A	Sodium channel protein type 3 subunit alpha	0.154417	0.933417	0.667504	0.340665	192	False	True	81.7132	6.14699	False	['Acetylation', 'Phosphorylation']	True	4	['Developmental and epileptic encephalopathy 62 (DEE62)', 'Epilepsy, familial focal, with variable foci 4 (FFEVF4)']	True	1.7426e-48	116	1774	1038	85.4837	10.2357	0.263568	['PF00520', 'PF06512', 'PF11933']
Q9ULG1_508_1249	Q9ULG1	INO80	Chromatin-remodeling ATPase INO80	0.179039	0.915623	0.551754	0.477971	127	False	True	83.6988	5.54439	False	['Ubiquitylation', 'Phosphorylation']	False	0	[]	True	2.54426e-47	508	1249	655	87.7947	11.5172	0.312066	['PF00176', 'PF00271']
P35498_117_1789	P35498	SCN1A	Sodium channel protein type 1 subunit alpha	0.165171	0.941592	0.64961	0.36279	170	False	True	81.4682	5.83557	False	[]	True	109	['Migraine, familial hemiplegic, 3 (FHM3)', 'Intellectual disability', 'Generalized epilepsy with febrile seizures plus, type 2 (GEFSP2)', 'Generalized epilepsy with febrile seizures plus 2 (GEFS+2)', 'Migraine, familial hemiplegic, 3', 'Inborn genetic diseases', 'Developmental and epileptic encephalopathy 6B (DEE6B)', 'Autosomal dominant epilepsy', 'Early infantile epileptic encephalopathy with …	True	1.08729e-46	117	1789	1031	85.8375	9.84595	0.256895	['PF00520', 'PF06512', 'PF11933']
P13637_22_1013	P13637	ATP1A3	Sodium/potassium-transporting ATPase subunit alpha-3	0.201277	0.89162	0.618799	0.333936	125	True	False	88.6041	4.66435	False	['Ubiquitylation', 'Phosphorylation']	True	10	['Cerebellar ataxia-areflexia-pes cavus-optic atrophy-sensorineural hearing loss syndrome (CAPOS)', 'Alternating hemiplegia of childhood 2 (AHC2)', 'Inborn genetic diseases', 'Dystonia 12 (DYT12)', 'Developmental and epileptic encephalopathy 99 (DEE99)', 'Cerebellar ataxia, areflexia, pes cavus, optic atrophy, and sensorineural hearing loss (CAPOS)']	True	1.73158e-40	22	1013	968	90.6066	8.92842	0.251413	['PF00122', 'PF00689', 'PF00690', 'PF13246']
P35499_119_1601	P35499	SCN4A	Sodium channel protein type 4 subunit alpha	0.160828	0.942306	0.715869	0.282882	172	False	True	81.8105	5.5876	False	[]	True	19	['Hyperkalemic periodic paralysis (HYPP)', 'SCN4A-related non-dystrophic myotonia', 'Periodic paralysis hyperkalemic (HYPP)', 'Hypokalemic periodic paralysis, type 1', 'Inborn genetic diseases', 'Periodic paralysis hypokalemic 2 (HOKPP2)', 'Paramyotonia congenita/hyperkalemic periodic paralysis', 'Paramyotonia congenita of Von Eulenburg', 'Myotonia congenita, atypical, acetazolamide-responsive', …	True	2.22469e-37	119	1601	1019	85.6367	9.70795	0.26126	['PF00520', 'PF06512']
O43497_66_1848	O43497	CACNA1G	Voltage-dependent T-type calcium channel subunit alpha-1G	0.172615	0.854086	0.600554	0.309258	151	False	True	81.676	5.39362	False	[]	True	3	['Spinocerebellar ataxia 42, early-onset, severe, with neurodevelopmental deficits (SCA42ND)', 'Spinocerebellar ataxia type 42', 'Spinocerebellar ataxia 42, early-onset, severe, with neurodevelopmental deficits', 'Inborn genetic diseases']	True	3.61086e-37	66	1848	985	85.9706	9.49755	0.262176	['PF00520']
P51790_90_807	P51790	CLCN3	H(+)/Cl(-) exchange transporter 3	0.218366	0.951646	0.613785	0.427057	99	False	False	87.9919	4.24358	False	[]	True	2	['Neurodevelopmental disorder with hypotonia and brain abnormalities (NEDHYBA)', 'NEURODEVELOPMENTAL DISORDER WITH HYPOTONIA AND BRAIN ABNORMALITIES (NEDHYBA)']	True	5.07973e-37	90	807	659	88.891	7.54909	0.233014	['PF00571', 'PF00654']
Q15477_96_1246	Q15477	SKIV2L	Helicase SKI2W	0.300593	0.928206	0.508561	0.485638	78	False	True	87.0624	4.1175	True	['Ubiquitylation', 'Phosphorylation']	True	1	['Trichohepatoenteric syndrome 2 (THES2)']	True	4.64919e-36	96	1246	772	89.3737	7.66498	0.255896	['PF00270', 'PF00271', 'PF08148', 'PF13234', 'PF17911']
O00507_67_2475	O00507	USP9Y	Probable ubiquitin carboxyl-terminal hydrolase FAF-Y	0.242858	0.753778	0.390717	0.388161	84	False	False	79.3162	6.01107	False	['Ubiquitylation', 'Phosphorylation']	False	0	[]	True	7.53399e-36	67	2475	1736	86.2503	21.1288	0.242433	['PF00443', 'PF12030']
O14647_261_933	O14647	CHD2	Chromodomain-helicase-DNA-binding protein 2	0.157215	0.956335	0.673299	0.364135	100	False	False	83.2179	6.0568	False	['Ubiquitylation', 'Phosphorylation']	True	16	['Complex neurodevelopmental disorder', 'Inborn genetic diseases', 'Intellectual disability', 'Developmental and epileptic encephalopathy 94 (DEE94)']	True	1.54805e-35	261	933	568	84.6711	9.51728	0.24505	['PF00176', 'PF00271', 'PF00385']
Q14839_447_1260	Q14839	CHD4	Chromodomain-helicase-DNA-binding protein 4	0.15713	0.969494	0.675271	0.356696	93	False	True	85.0029	4.92805	False	['Acetylation', 'Ubiquitylation']	True	7	['Sifrim-Hitz-Weiss syndrome (SIHIWES)', 'Inborn genetic diseases']	True	1.90467e-35	447	1260	681	87.9549	9.15872	0.259721	['PF00176', 'PF00271', 'PF00385', 'PF00628']
O60306_20_1375	O60306	AQR	RNA helicase aquarius	0.195311	0.939575	0.582436	0.387517	78	False	True	88.3594	4.49837	False	['Acetylation', 'Ubiquitylation']	False	0	[]	True	1.0267e-34	20	1375	1303	90.7141	10.3968	0.250757	['PF13086', 'PF13087', 'PF16399']
Q96H55_34_830	Q96H55	MYO19	Unconventional myosin-XIX	0.227047	0.931473	0.595551	0.396161	85	False	False	87.9694	4.26696	False	['Ubiquitylation']	False	0	[]	True	1.85015e-34	34	830	706	88.4671	10.0208	0.275491	['PF00063']
Q13362_25_437	Q13362	PPP2R5C	Serine/threonine-protein phosphatase 2A 56 kDa regulatory subunit gamma isoform	0.162624	0.965985	0.783451	0.305132	135	False	True	95.1434	3.58861	True	['Ubiquitylation', 'Phosphorylation']	True	1	['Intellectual disability']	True	4.43953e-34	25	437	413	94.8417	5.29479	0.285315	['PF01603']
P42345_21_2422	P42345	MTOR	Serine/threonine-protein kinase mTOR	0.22626	0.873475	0.502255	0.399833	77	False	True	83.3239	4.80754	True	['Ubiquitylation', 'Phosphorylation']	True	5	['Metastatic pancreatic neuroendocrine tumours', 'Renal carcinoma', 'Focal cortical dysplasia 2 (FCORD2)', 'CEBALID syndrome (CEBALID)', 'Macrocephaly-intellectual disability-neurodevelopmental disorder-small thorax syndrome']	True	5.11955e-34	21	2422	1402	83.2694	17.4388	0.232481	['PF00454', 'PF02259', 'PF08771', 'PF11865']
O95602_10_1718	O95602	POLR1A	DNA-directed RNA polymerase I subunit RPA1	0.249125	0.933541	0.473306	0.493324	66	False	True	86.9403	4.25285	False	['Ubiquitylation']	True	2	['Acrofacial dysostosis Cincinnati type', 'Acrofacial dysostosis, Cincinnati type (AFDCIN)']	True	1.47843e-33	10	1718	1257	87.9226	11.0075	0.268995	['PF00623', 'PF04983', 'PF04997', 'PF04998', 'PF05000']
Q9UPW8_526_1500	Q9UPW8	UNC13A	Protein unc-13 homolog A	0.172614	0.82383	0.635134	0.231975	125	False	False	83.1742	7.61288	False	['Phosphorylation']	True	1	[]	True	2.57877e-32	526	1500	840	89.5211	13.8704	0.260452	['PF00130', 'PF00168', 'PF06292']
P42285_96_1042	P42285	MTREX	Exosome RNA helicase MTR4	0.186314	0.957542	0.637556	0.358945	75	False	True	88.0304	4.26299	True	['Acetylation', 'Ubiquitylation']	False	0	[]	True	3.38369e-32	96	1042	903	91.4405	9.04787	0.262269	['PF00270', 'PF00271', 'PF08148', 'PF13234']
Q13214_27_672	Q13214	SEMA3B	Semaphorin-3B	0.162357	0.981037	0.707685	0.345486	95	False	False	95.1615	3.56807	False	['Other']	False	0	[]	True	3.16265e-31	27	672	626	93.5208	6.88171	0.263715	['PF00047', 'PF01403']
O14646_272_994	O14646	CHD1	Chromodomain-helicase-DNA-binding protein 1	0.156827	0.963116	0.676508	0.365153	94	False	False	82.7634	5.59672	False	['Ubiquitylation', 'Phosphorylation']	True	1	['Pilarowski-Bjornsson syndrome (PILBOS)', 'Pilarowski-Bjornsson syndrome']	True	3.29922e-31	272	994	562	84.3605	9.14001	0.247232	['PF00176', 'PF00271', 'PF00385']
Q9ULQ0_50_780	Q9ULQ0	STRIP2	Striatin-interacting protein 2	0.223532	0.824187	0.52059	0.398366	113	False	False	91.4731	4.24298	False	['Phosphorylation']	False	0	[]	True	8.33781e-31	50	780	613	91.7561	6.20661	0.259806	['PF07923', 'PF11882']
Q5VSL9_66_784	Q5VSL9	STRIP1	Striatin-interacting protein 1	0.225551	0.828661	0.535557	0.381351	112	False	True	91.5528	3.87775	True	['Acetylation', 'Methylation', 'Phosphorylation']	False	0	[]	True	8.88993e-31	66	784	624	92.2857	6.13586	0.268196	['PF07923', 'PF11882']
Q9Y5Y9_137_1725	Q9Y5Y9	SCN10A	Sodium channel protein type 10 subunit alpha	0.184202	0.943269	0.680685	0.316545	127	False	True	80.7227	4.95091	False	[]	True	1	['Brugada syndrome']	True	1.11777e-30	137	1725	880	84.7076	9.38919	0.24774	['PF00520', 'PF06512']
Q9UKV8_22_859	Q9UKV8	AGO2	Protein argonaute-2	0.262729	0.884561	0.525106	0.407201	70	False	True	95.8361	2.70571	False	['Ubiquitylation', 'Phosphorylation']	True	3	['Lessel-Kreienkamp syndrome (LESKRES)']	True	4.43487e-30	22	859	814	95.3033	5.97566	0.265307	['PF02170', 'PF02171', 'PF08699', 'PF16486', 'PF16487', 'PF16488']
Q9HCK8_643_1335	Q9HCK8	CHD8	Chromodomain-helicase-DNA-binding protein 8	0.195282	0.961083	0.662826	0.368484	85	False	False	82.7324	5.1352	False	['Ubiquitylation']	True	8	['Inborn genetic diseases', 'Autism, susceptibility to, 18 (IDDAM)']	True	5.38192e-30	643	1335	564	85.3223	8.90901	0.246286	['PF00176', 'PF00271', 'PF00385']
P48735_41_452	P48735	IDH2	Isocitrate dehydrogenase [NADP], mitochondrial	0.171526	0.971426	0.704888	0.360962	79	False	True	95.2019	3.04211	True	['Acetylation', 'Ubiquitylation', 'Other', 'Phosphorylation']	True	2	['Acute myeloid leukemia (AML)', 'Myelodysplastic syndrome (MDS)', 'Hepatocellular carcinoma (HCC)', 'Squamous cell carcinoma of the head and neck (HNSCC)', 'Neoplasm of brain', 'Acute myocardial infarction', 'Inborn genetic diseases', 'Glioma (GLM)', 'Multiple myeloma (MM)', 'Neoplasm of the large intestine', 'D-2-hydroxyglutaric aciduria 2 (D2HGA2)']	True	7.2593e-30	41	452	412	96.3188	3.95395	0.272137	['PF00180']
P46063_64_593	P46063	RECQL	ATP-dependent DNA helicase Q1	0.218529	0.885556	0.485732	0.475754	64	False	True	89.8603	4.18301	True	['Acetylation', 'Ubiquitylation', 'Phosphorylation']	True	3	['Hereditary cancer-predisposing syndrome']	True	1.03575e-29	64	593	527	94.0974	5.48262	0.268106	['PF00270', 'PF00271', 'PF16124']
O75533_464_1304	O75533	SF3B1	Splicing factor 3B subunit 1	0.134941	0.860539	0.771855	0.113523	128	False	True	90.642	4.46282	True	['Ubiquitylation', 'Acetylation', 'Sumoylation', 'Phosphorylation', 'Methylation']	True	3	['Acute myeloid leukemia (AML)', 'Malignant melanoma of skin (CMM)', 'Hepatocellular carcinoma (HCC)', 'Myelodysplastic syndrome (MDS)', 'Adenoid cystic carcinoma', 'Chronic lymphatic leukemia', 'Uveal melanoma', 'Chronic myelogenous leukemia, BCR-ABL1 positive (CML)', 'Breast neoplasm', 'Myelodysplastic syndrome progressed to acute myeloid leukemia']	True	1.31385e-29	464	1304	834	91.1087	9.22204	0.255144	[]
Q8IYB8_58_684	Q8IYB8	SUPV3L1	ATP-dependent RNA helicase SUPV3L1, mitochondrial	0.225298	0.903077	0.538957	0.425699	69	False	True	92.5712	3.17372	False	['Ubiquitylation', 'Phosphorylation']	False	0	[]	True	2.28498e-29	58	684	616	93.9133	5.67376	0.264948	['PF00271', 'PF12513', 'PF18114', 'PF18147']
Q92698_106_742	Q92698	RAD54L	DNA repair and recombination protein RAD54-like	0.236644	0.978044	0.635896	0.411336	73	False	False	84.7496	5.12578	False	['Ubiquitylation', 'Phosphorylation']	True	2	['Premature ovarian failure (POF)', 'Inborn genetic diseases']	True	2.7965e-29	106	742	590	88.6055	7.61986	0.263613	['PF00176', 'PF00271']
P05165_57_653	P05165	PCCA	Propionyl-CoA carboxylase alpha chain, mitochondrial	0.231317	0.925063	0.561454	0.430504	62	True	True	90.0239	4.28647	False	['Other', 'Ubiquitylation', 'Phosphorylation']	True	12	['Inborn genetic diseases', 'Propionic acidemia type I (PA-1)', 'Propionic acidemia (PROP)']	True	3.32987e-29	57	653	581	93.9325	5.45347	0.250487	['PF00289', 'PF02785', 'PF02786', 'PF18140']
Q13423_451_1085	Q13423	NNT	NAD(P) transhydrogenase, mitochondrial	0.205775	0.858328	0.60139	0.330779	98	False	True	93.1309	3.4026	False	[]	True	2	['Glucocorticoid deficiency 4', 'Inborn genetic diseases', 'Glucocorticoid deficiency 4 with or without mineralocorticoid deficiency (GCCD4)']	True	4.00662e-29	451	1085	633	94.6314	4.67277	0.258245	['PF02233', 'PF12769']
Q7KZN9_61_408	Q7KZN9	COX15	Cytochrome c oxidase assembly protein COX15 homolog	0.241517	0.853865	0.558279	0.421209	85	False	False	92.7553	3.33005	False	['Phosphorylation']	True	3	['Leigh syndrome (LS)', 'Cardioencephalomyopathy, fatal infantile, due to cytochrome c oxidase deficiency 2 (MC4DN6)']	True	4.6153e-29	61	408	337	93.8688	4.18212	0.285124	['PF02628']
Q15858_11_1763	Q15858	SCN9A	Sodium channel protein type 9 subunit alpha	0.144247	0.973509	0.657518	0.352856	98	False	True	79.5151	5.79983	True	['Acetylation', 'Phosphorylation']	True	8	['Channelopathy-associated congenital insensitivity to pain, autosomal recessive', 'Paroxysmal extreme pain disorder (PEPD)', 'Primary erythermalgia (PERYTHM)', 'Primary erythromelalgia', 'Inborn genetic diseases', 'Generalized epilepsy with febrile seizures plus, type 7 (GEFSP7)', 'Neuropathy, hereditary sensory and autonomic, type 2A (HSAN2A)', 'Paroxysmal extreme pain disorder (PEXPD)']	True	7.47804e-29	11	1763	1109	85.4296	10.828	0.25841	['PF00520', 'PF06512', 'PF11933']
Q9NYU2_45_1533	Q9NYU2	UGGT1	UDP-glucose:glycoprotein glucosyltransferase 1	0.219453	0.905064	0.451072	0.483911	63	False	False	88.9041	3.90751	False	[]	False	0	[]	True	8.17328e-29	45	1533	1348	89.0288	12.4078	0.239232	['PF06427', 'PF18400', 'PF18401', 'PF18402', 'PF18403', 'PF18404']
Q13733_39_1029	Q13733	ATP1A4	Sodium/potassium-transporting ATPase subunit alpha-4	0.186043	0.927003	0.590353	0.373315	66	True	False	88.1847	4.35932	False	['Ubiquitylation', 'Phosphorylation']	False	0	[]	True	1.53544e-28	39	1029	957	89.9145	9.36567	0.248429	['PF00122', 'PF00689', 'PF00690', 'PF13246']
Q9H0X9_340_735	Q9H0X9	OSBPL5	Oxysterol-binding protein-related protein 5	0.239297	0.924461	0.571958	0.477482	78	False	False	86.0819	4.3716	False	['Methylation', 'Ubiquitylation']	False	0	[]	True	1.55791e-28	340	735	373	91.932	4.7718	0.265231	['PF01237']
Q96F07_58_1250	Q96F07	CYFIP2	Cytoplasmic FMR1-interacting protein 2	0.24182	0.886369	0.547415	0.368899	72	False	False	94.0489	2.84919	False	[]	True	6	['Developmental and epileptic encephalopathy, 65', 'Inborn genetic diseases', 'Developmental and epileptic encephalopathy 65 (DEE65)', 'Intellectual disability']	True	1.7745e-28	58	1250	1130	91.873	12.8044	0.258398	['PF05994', 'PF07159']
Q9BXJ9_5_843	Q9BXJ9	NAA15	N-alpha-acetyltransferase 15, NatA auxiliary subunit	0.242575	0.830671	0.506868	0.376584	89	False	True	94.1124	2.91313	True	['Acetylation', 'Ubiquitylation', 'Phosphorylation']	True	7	['Intellectual disability, autosomal dominant 50', 'Inborn genetic diseases', 'Global developmental delay (DD)', 'Intellectual developmental disorder, autosomal dominant 50, with behavioral abnormalities (MRD50)']	True	2.84178e-28	5	843	771	94.1726	6.7191	0.282027	['PF12569', 'PF13181']
Q13620_211_913	Q13620	CUL4B	Cullin-4B	0.268097	0.861289	0.587846	0.328132	95	False	True	89.7609	3.88655	True	['Methylation', 'Ubiquitylation']	True	3	['X-linked intellectual disability Cabezas type (MRXSC)', 'Intellectual developmental disorder, X-linked, syndromic, Cabezas type (MRXSC)']	True	3.34519e-28	211	913	688	92.4215	10.8397	0.301509	['PF00888', 'PF10557']
Q9ULI0_396_1454	Q9ULI0	ATAD2B	ATPase family AAA domain-containing protein 2B	0.223929	0.920438	0.513583	0.476568	61	False	False	85.8162	3.92736	False	['Ubiquitylation']	False	0	[]	True	4.38175e-28	396	1454	515	87.3857	7.92704	0.28831	['PF00004', 'PF00439', 'PF17862']
Q04446_13_700	Q04446	GBE1	1,4-alpha-glucan-branching enzyme	0.27335	0.955903	0.565685	0.447544	57	True	True	94.7802	2.48002	False	['Phosphorylation']	True	7	['Adult polyglucosan body disease (APBN)', 'Glycogen storage disease, type IV (GSD4)', 'Fetal akinesia deformation sequence 1', 'Inborn genetic diseases', 'Glycogen storage disease due to glycogen branching enzyme deficiency, congenital neuromuscular form', 'Glycogen storage disease IV, classic hepatic']	True	4.79659e-28	13	700	687	96.9775	3.55555	0.225712	['PF00128', 'PF02806', 'PF02922']
O94808_2_681	O94808	GFPT2	Glutamine--fructose-6-phosphate aminotransferase [isomerizing] 2	0.20017	0.825685	0.550689	0.343538	83	False	False	93.4986	3.97349	False	['Ubiquitylation', 'Phosphorylation']	False	0	[]	True	7.06801e-28	2	681	652	94.7635	5.61499	0.221928	['PF01380', 'PF13522']
Q5TC82_6_399	Q5TC82	RC3H1	Roquin-1	0.222026	0.887198	0.628859	0.361931	81	False	True	96.9804	2.25661	False	['Phosphorylation']	False	0	[]	True	9.12506e-28	6	399	371	93.9736	5.73802	0.273682	['PF13445', 'PF18386']
Q7RTP6_9_491	Q7RTP6	MICAL3	[F-actin]-monooxygenase MICAL3	0.258795	0.795393	0.513338	0.349068	67	False	True	90.3758	3.26358	False	[]	False	0	[]	True	9.79415e-28	9	491	475	94.0323	4.27578	0.240815	['PF01494']
P14625_73_747	P14625	HSP90B1	Endoplasmin	0.176704	0.952884	0.67354	0.341495	93	False	True	88.1945	4.50942	False	['Acetylation', 'Ubiquitylation', 'Other', 'Phosphorylation']	False	0	[]	True	1.16566e-27	73	747	620	91.7443	8.7287	0.294475	['PF00183', 'PF02518']
O14787_2_897	O14787	TNPO2	Transportin-2	0.215468	0.886539	0.593052	0.336726	80	False	False	93.1276	3.21995	False	['Ubiquitylation']	True	2	['Intellectual developmental disorder with hypotonia, impaired speech, and dysmorphic facies (IDDHISD)']	True	1.80621e-27	2	897	841	94.2452	8.53655	0.253375	['PF03810', 'PF13513']
Q9BZF1_373_772	Q9BZF1	OSBPL8	Oxysterol-binding protein-related protein 8	0.207359	0.91313	0.600305	0.432915	81	False	False	86.4951	4.09697	False	['Ubiquitylation']	False	0	[]	True	2.07929e-27	373	772	370	92.6175	4.43996	0.263572	['PF01237']
P05023_32_1023	P05023	ATP1A1	Sodium/potassium-transporting ATPase subunit alpha-1	0.194949	0.928007	0.627977	0.331233	65	True	True	87.6889	3.35425	False	['Ubiquitylation', 'Phosphorylation']	True	2	['Charcot-Marie-Tooth disease 2DD (CMT2DD)', 'Charcot-marie-tooth disease, axonal, type 2DD']	True	2.87254e-27	32	1023	967	90.7872	8.80802	0.251002	['PF00122', 'PF00689', 'PF00690', 'PF13246']
Q9H4L7_487_996	Q9H4L7	SMARCAD1	SWI/SNF-related matrix-associated actin-dependent regulator of chromatin subfamily A containing DEAD/H box 1	0.209033	0.956302	0.539169	0.507685	61	False	False	83.2805	4.7437	False	['Acetylation', 'Ubiquitylation', 'Sumoylation']	False	0	[]	True	2.9673e-27	487	996	449	87.4809	7.02494	0.240854	['PF00176', 'PF00271']
Q6PL18_422_1387	Q6PL18	ATAD2	ATPase family AAA domain-containing protein 2	0.198679	0.916987	0.527458	0.459445	63	False	False	86.4759	3.86372	False	['Ubiquitylation', 'Phosphorylation']	False	0	[]	True	3.71811e-27	422	1387	516	87.1435	8.33075	0.29433	['PF00004', 'PF00439', 'PF17862']
Q7L576_26_1226	Q7L576	CYFIP1	Cytoplasmic FMR1-interacting protein 1	0.238238	0.910723	0.573965	0.361852	62	False	True	94.0556	2.76332	True	[]	False	0	[]	True	4.41831e-27	26	1226	1151	92.3364	12.754	0.259381	['PF05994', 'PF07159']
Q6DD88_23_435	Q6DD88	ATL3	Atlastin-3	0.249463	0.88358	0.531236	0.467206	74	False	True	88.8457	6.5811	False	['Ubiquitylation', 'Phosphorylation']	True	2	['Neuropathy, hereditary sensory, 1F (HSN1F)', 'Neuropathy, hereditary sensory, type 1F']	True	4.43165e-27	23	435	408	91.4362	7.19183	0.288919	['PF02263', 'PF02841']
Q9HBD1_7_396	Q9HBD1	RC3H2	Roquin-2	0.237848	0.88534	0.604259	0.385982	78	False	True	96.8222	2.33545	False	['Phosphorylation']	False	0	[]	True	5.15069e-27	7	396	366	93.7027	5.99074	0.276638	['PF18386']
Q02880_452_1250	Q02880	TOP2B	DNA topoisomerase 2-beta	0.177127	0.884747	0.613829	0.320522	91	True	True	90.8908	4.62895	True	['Ubiquitylation', 'Sumoylation', 'Phosphorylation']	False	0	[]	True	5.54983e-27	452	1250	749	89.9782	9.21816	0.266924	['PF00521', 'PF01751', 'PF16898']
P25098_4_663	P25098	GRK2	Beta-adrenergic receptor kinase 1	0.233283	0.856544	0.581355	0.339217	94	True	True	89.5204	4.66416	False	['Ubiquitylation', 'Phosphorylation']	False	0	[]	True	8.5678e-27	4	663	628	93.4476	6.26793	0.283412	['PF00069', 'PF00169', 'PF00615']
Q92771_42_916	Q92771	DDX12P	Putative ATP-dependent RNA helicase DDX12	0.269171	0.851481	0.423212	0.479035	55	False	False	85.1607	4.95881	False	['Ubiquitylation', 'Phosphorylation']	False	0	[]	False	1.48154e-26	42	916	699	88.6801	8.67934	0.251582	['PF06733', 'PF13307']
Q99250_118_1779	Q99250	SCN2A	Sodium channel protein type 2 subunit alpha	0.152004	0.974576	0.669801	0.339775	89	False	True	80.2901	5.22593	False	[]	True	22	['Complex neurodevelopmental disorder', 'Early infantile epileptic encephalopathy with suppression bursts (EIEE)', 'Seizures, benign familial infantile, 3 (BFIS3)', 'West syndrome', 'Developmental and epileptic encephalopathy 11 (DEE11)', 'Inborn genetic diseases', 'Developmental and epileptic encephalopathy, 11']	True	1.5344e-26	118	1779	1028	85.5092	10.0425	0.258435	['PF00520', 'PF06512', 'PF11933']
Q9UI33_133_1607	Q9UI33	SCN11A	Sodium channel protein type 11 subunit alpha	0.178803	0.968046	0.689282	0.314536	82	False	False	79.5817	4.43111	False	[]	True	2	['Hereditary sensory and autonomic neuropathy type 7', 'Neuropathy, hereditary sensory and autonomic, 7 (HSAN7)']	True	1.79354e-26	133	1607	856	84.1863	9.47516	0.239569	['PF00520', 'PF06512']
O94973_11_611	O94973	AP2A2	AP-2 complex subunit alpha-2	0.202344	0.958112	0.765749	0.229957	77	False	False	90.2287	4.12739	False	['Phosphorylation']	False	0	[]	True	2.12997e-26	11	611	595	91.9504	9.38915	0.281727	['PF01602']
Q9BS26_30_400	Q9BS26	ERP44	Endoplasmic reticulum resident protein 44	0.204918	0.90428	0.509839	0.503617	62	False	True	91.4923	4.31842	True	['Acetylation', 'Ubiquitylation', 'Other', 'Glycosylation']	False	0	[]	True	2.28477e-26	30	400	358	94.643	5.38384	0.296839	['PF00085', 'PF13848']
Q7RTS9_8_664	Q7RTS9	DYM	Dymeclin	0.304622	0.758335	0.400249	0.415417	61	False	False	93.2613	3.14593	False	['Phosphorylation']	True	2	['Dyggve-Melchior-Clausen syndrome (DMC)']	True	2.51486e-26	8	664	584	93.2018	6.06908	0.255672	['PF09742']
Q6ECI4_452_700	Q6ECI4	ZNF470	Zinc finger protein 470	0.184495	0.972798	0.736199	0.295113	46	False	False	91.8243	4.09405	False	['Ubiquitylation', 'Sumoylation', 'Phosphorylation']	False	0	[]	True	3.68214e-26	452	700	249	88.5277	12.2771	0.439877	['PF00096']
P23786_32_657	P23786	CPT2	Carnitine O-palmitoyltransferase 2, mitochondrial	0.245166	0.869408	0.48736	0.446564	64	True	False	96.8881	2.14299	False	['Methylation', 'Other', 'Acetylation', 'Phosphorylation']	True	19	['Carnitine palmitoyl transferase II deficiency, severe infantile form', 'Inborn genetic diseases', 'Carnitine palmitoyltransferase 2 deficiency, myopathic, stress-induced (CPT2D)', 'Carnitine palmitoyltransferase II deficiency (CPT2)', 'Carnitine palmitoyl transferase II deficiency, neonatal form', 'Carnitine palmitoyl transferase II deficiency, myopathic form', 'Encephalopathy, acute, infection…	True	4.38287e-26	32	657	626	96.9896	3.33494	0.231387	['PF00755']
O75874_3_414	O75874	IDH1	Isocitrate dehydrogenase [NADP] cytoplasmic	0.195187	0.957917	0.732629	0.324457	92	False	True	95.3976	3.52056	True	['Acetylation', 'Ubiquitylation', 'Phosphorylation']	True	2	['Acute myeloid leukemia (AML)', 'Malignant melanoma of skin (CMM)', 'Myelodysplastic syndrome (MDS)', 'Neoplasm of brain', 'Breast neoplasm', 'Lung adenocarcinoma', 'Glioma susceptibility 1 (GLM1)', 'Metaphyseal chondromatosis with D-2-hydroxyglutaric aciduria', 'Multiple myeloma (MM)', 'Prostate adenocarcinoma', 'Oligodendroglioma', 'Astrocytoma', 'Neoplasm of the large intestine', 'Hepatocellu…	True	5.96234e-26	3	414	412	96.1925	4.57525	0.277037	['PF00180']
P35626_3_659	P35626	GRK3	Beta-adrenergic receptor kinase 2	0.189074	0.863652	0.61978	0.307216	100	True	False	92.1372	5.91385	False	['Ubiquitylation', 'Phosphorylation']	False	0	[]	True	7.2324e-26	3	659	617	93.3733	6.18376	0.273462	['PF00069', 'PF00169', 'PF00615']
Q14147_28_1054	Q14147	DHX34	Probable ATP-dependent RNA helicase DHX34	0.254203	0.934549	0.524544	0.448464	56	False	False	87.5079	4.38951	False	['Phosphorylation']	True	1	['Intellectual disability', 'Microcephaly']	True	1.10256e-25	28	1054	831	89.2586	9.7663	0.244136	['PF00271', 'PF04408', 'PF07717']
Q9BXB5_375_763	Q9BXB5	OSBPL10	Oxysterol-binding protein-related protein 10	0.160821	0.797549	0.58311	0.356098	109	False	False	87.7886	3.71795	False	['Acetylation', 'Ubiquitylation', 'Phosphorylation']	False	0	[]	True	1.22035e-25	375	763	349	92.1217	4.34988	0.256091	['PF01237']
P23634_89_1051	P23634	ATP2B4	Plasma membrane calcium-transporting ATPase 4	0.204958	0.940791	0.643407	0.363075	74	True	False	82.8874	4.57966	False	['Ubiquitylation', 'Phosphorylation']	False	0	[]	False	1.35042e-25	89	1051	556	85.2969	7.36959	0.232722	['PF00122', 'PF00689', 'PF00702', 'PF13246']
Q9H9G7_15_860	Q9H9G7	AGO3	Protein argonaute-3	0.282353	0.912447	0.485224	0.465573	50	False	True	95.3706	2.4512	False	[]	False	0	[]	True	1.36432e-25	15	860	816	94.3917	6.59419	0.267907	['PF02170', 'PF02171', 'PF08699', 'PF16486', 'PF16487', 'PF16488']
Q9UHC9_24_1313	Q9UHC9	NPC1L1	NPC1-like intracellular cholesterol transporter 1	0.412336	0.615575	0.346544	0.296244	79	False	True	90.1858	3.70735	False	['Other']	True	1	['LOW DENSITY LIPOPROTEIN CHOLESTEROL LEVEL QUANTITATIVE TRAIT LOCUS 7 (LDLCQ7)']	True	1.36832e-25	24	1313	1187	89.2716	10.6107	0.228922	['PF02460', 'PF12349', 'PF16414']
Q13619_55_759	Q13619	CUL4A	Cullin-4A	0.282711	0.883935	0.561986	0.368408	71	False	True	91.0348	3.25273	True	['Ubiquitylation', 'Phosphorylation']	False	0	[]	True	1.47962e-25	55	759	689	92.8112	11.0618	0.311729	['PF00888', 'PF10557']
P54619_26_325	P54619	PRKAG1	5'-AMP-activated protein kinase subunit gamma-1	0.200315	0.858932	0.577993	0.423282	76	False	True	90.1161	3.20017	True	['Acetylation', 'Ubiquitylation']	False	0	[]	True	1.82842e-25	26	325	277	92.6575	4.09812	0.264715	['PF00571']
Q13936_108_1677	Q13936	CACNA1C	Voltage-dependent L-type calcium channel subunit alpha-1C	0.176396	0.933782	0.668482	0.29992	98	False	False	78.3213	5.2987	False	['Phosphorylation']	True	1	['Long QT syndrome 8 (LQT8)']	False	2.17252e-25	108	1677	989	83.9977	10.463	0.258695	['PF00520', 'PF08763', 'PF16905']
Q6PI48_43_636	Q6PI48	DARS2	Aspartate--tRNA ligase, mitochondrial	0.260123	0.924953	0.461571	0.519619	50	False	True	94.2378	2.55716	False	['Ubiquitylation', 'Phosphorylation']	True	1	['Leukoencephalopathy with brain stem and spinal cord involvement-high lactate syndrome (LBSL)', 'Leukoencephalopathy with brainstem and spinal cord involvement and lactate elevation (LBSL)']	True	2.45151e-25	43	636	581	94.2632	5.78654	0.303396	['PF00152', 'PF01336', 'PF02938']
P12882_5_842	P12882	MYH1	Myosin-1	0.272958	0.98235	0.58548	0.44022	58	False	False	80.521	4.91275	False	['Phosphorylation']	False	0	[]	True	3.04055e-25	5	842	763	85.1173	10.3282	0.265869	['PF00063', 'PF02736']
Q9P0L2_55_795	Q9P0L2	MARK1	Serine/threonine-protein kinase MARK1	0.193625	0.948804	0.720919	0.307403	82	False	True	90.3135	3.83685	False	['Ubiquitylation', 'Phosphorylation']	False	0	[]	True	4.32828e-25	55	795	415	92.3315	6.44829	0.277079	['PF00069', 'PF00627', 'PF02149']
O15294_20_1038	O15294	OGT	UDP-N-acetylglucosamine--peptide N-acetylglucosaminyltransferase 110 kDa subunit	0.218928	0.971334	0.666343	0.331492	59	True	True	96.1178	2.20368	True	['Ubiquitylation', 'Phosphorylation']	True	2	['Intellectual disability, X-linked 106']	True	5.52273e-25	20	1038	1002	95.2847	11.3798	0.246722	['PF00515', 'PF13181', 'PF13414', 'PF13424', 'PF13844']
Q8N442_58_646	Q8N442	GUF1	Translation factor GUF1, mitochondrial	0.27718	0.932466	0.583752	0.403084	58	False	False	83.934	4.42271	False	['Methylation']	False	0	[]	True	6.47039e-25	58	646	562	88.1941	7.77709	0.253069	['PF00009', 'PF00679', 'PF03144', 'PF06421']
Q12873_454_1266	Q12873	CHD3	Chromodomain-helicase-DNA-binding protein 3	0.159507	0.979444	0.677729	0.339998	59	False	False	83.4208	4.86837	False	[]	True	9	['Snijders Blok-Campeau syndrome (SNIBCPS)', 'Marfanoid habitus and intellectual disability', 'Inborn genetic diseases', 'Intellectual disability', 'Snijders Blok-Campeau syndrome']	True	6.84143e-25	454	1266	676	86.5282	9.42556	0.263372	['PF00176', 'PF00271', 'PF00385', 'PF00628']
Q6P2Q9_58_668	Q6P2Q9	PRPF8	Pre-mRNA-processing-splicing factor 8	0.169091	0.93685	0.816159	0.145627	75	False	True	87.6937	3.43588	True	['Ubiquitylation', 'Phosphorylation']	False	0	[]	True	7.84447e-25	58	668	571	89.2777	6.81194	0.298151	['PF08082']
A8MPP1_11_904	A8MPP1	DDX11L8	Putative ATP-dependent RNA helicase DDX11-like protein 8	0.279263	0.861151	0.424008	0.483353	50	False	False	85.079	4.5722	False	['Ubiquitylation', 'Phosphorylation']	False	0	[]	False	8.95643e-25	11	904	706	89.2876	8.35819	0.254323	['PF06733', 'PF13307']
P48378_330_671	P48378	RFX2	DNA-binding protein RFX2	0.268332	0.894174	0.565746	0.433933	62	False	False	94.4066	2.21792	False	[]	False	0	[]	True	1.06884e-24	330	671	314	92.8245	4.24609	0.27799	[]
P30419_105_496	P30419	NMT1	Glycylpeptide N-tetradecanoyltransferase 1	0.197862	0.863465	0.610463	0.361431	90	False	True	92.894	4.13481	True	['Phosphorylation']	False	0	[]	True	1.17254e-24	105	496	392	95.3281	4.53168	0.269273	['PF01233', 'PF02799']
Q13191_41_345	Q13191	CBLB	E3 ubiquitin-protein ligase CBL-B	0.244291	0.803205	0.601159	0.292372	76	False	True	91.5825	3.63097	True	[]	False	0	[]	True	1.21385e-24	41	345	305	93.0789	4.97779	0.269178	['PF02262', 'PF02761', 'PF02762']
Q14679_569_1091	Q14679	TTLL4	Tubulin polyglutamylase TTLL4	0.229005	0.921875	0.501334	0.474804	44	False	False	92.152	3.06358	False	['Ubiquitylation', 'Phosphorylation']	False	0	[]	True	1.27303e-24	569	1091	492	92.3094	5.42356	0.252005	['PF03133']
Q2NKX8_78_718	Q2NKX8	ERCC6L	DNA excision repair protein ERCC-6-like	0.280763	0.893627	0.562993	0.386059	58	False	False	85.6291	4.15054	False	['Ubiquitylation']	False	0	[]	True	1.27381e-24	78	718	530	86.4999	7.30946	0.218644	['PF00176', 'PF00271']
Q6N069_5_839	Q6N069	NAA16	N-alpha-acetyltransferase 16, NatA auxiliary subunit	0.251369	0.859355	0.502915	0.398045	67	False	False	95.0461	2.38695	False	['Acetylation', 'Ubiquitylation', 'Phosphorylation']	False	0	[]	True	1.48416e-24	5	839	769	94.0749	6.88648	0.281698	['PF07719', 'PF12569']
Q9BZG8_36_400	Q9BZG8	DPH1	2-(3-amino-3-carboxypropyl)histidine synthase subunit 1	0.219894	0.915487	0.573545	0.440331	61	False	False	94.8766	2.60645	False	['Phosphorylation']	False	0	[]	False	1.51579e-24	36	400	360	96.3722	3.37991	0.263699	['PF01866']
Q9UQD0_120_1769	Q9UQD0	SCN8A	Sodium channel protein type 8 subunit alpha	0.166213	0.977877	0.646744	0.363449	77	False	False	81.3013	4.73085	False	[]	True	15	['Developmental and epileptic encephalopathy, 13', 'Global developmental delay (DD)', 'Developmental and epileptic encephalopathy 13 (DEE13)', 'Early infantile epileptic encephalopathy with suppression bursts (EIEE)', 'Choreoathetosis', 'Seizures, benign familial infantile, 5 (BFIS5)', 'Inborn genetic diseases', 'Leukoencephalopathy']	True	1.66821e-24	120	1769	1025	85.5637	9.87995	0.258733	['PF00520', 'PF06512', 'PF11933']
P19087_7_348	P19087	GNAT2	Guanine nucleotide-binding protein G(t) subunit alpha-2	0.211099	0.864646	0.552907	0.426095	73	False	False	96.1836	2.78127	True	['Ribosylation', 'Acetylation', 'Ubiquitylation', 'Phosphorylation']	True	3	['Cone dystrophy', 'Achromatopsia 4 (ACHM4)']	True	1.68814e-24	7	348	342	95.1519	4.78418	0.300583	['PF00503']
Q9HCK5_13_861	Q9HCK5	AGO4	Protein argonaute-4	0.300753	0.856188	0.505096	0.393828	65	False	True	95.0811	2.88312	False	['Ubiquitylation', 'Sumoylation']	False	0	[]	True	1.69599e-24	13	861	805	94.3674	6.49079	0.261452	['PF02170', 'PF02171', 'PF08699', 'PF16486', 'PF16487', 'PF16488']
P17987_9_535	P17987	TCP1	T-complex protein 1 subunit alpha	0.270049	0.931109	0.70901	0.308652	106	False	True	92.0546	3.95519	True	['Acetylation', 'Ubiquitylation', 'Methylation', 'Phosphorylation']	False	0	[]	True	2.12548e-24	9	535	510	90.1466	6.98115	0.267446	['PF00118']
P07900_17_696	P07900	HSP90AA1	Heat shock protein HSP 90-alpha	0.159026	0.941556	0.759401	0.222298	93	False	True	86.8381	4.57393	True	['Ubiquitylation', 'Acetylation', 'Sumoylation', 'Phosphorylation', 'Methylation']	False	0	[]	True	2.30484e-24	17	696	615	91.7973	8.72753	0.298169	['PF00183', 'PF02518']
Q13164_48_396	Q13164	MAPK7	Mitogen-activated protein kinase 7	0.243227	0.901897	0.636594	0.388806	81	True	True	93.179	2.68668	True	['Ubiquitylation', 'Phosphorylation']	False	0	[]	True	2.38498e-24	48	396	329	93.5744	3.90274	0.249042	['PF00069']
Q07890_198_1041	Q07890	SOS2	Son of sevenless homolog 2	0.205596	0.778154	0.472969	0.349181	79	False	True	90.4794	4.65065	False	['Phosphorylation']	False	0	[]	True	2.41117e-24	198	1041	772	90.6413	11.4561	0.275938	['PF00169', 'PF00617', 'PF00618', 'PF00621']
P00519_62_512	P00519	ABL1	Tyrosine-protein kinase ABL1	0.210438	0.957715	0.695812	0.318409	63	True	True	92.381	3.18226	True	['Ubiquitylation', 'Phosphorylation']	True	6	['Lymphoblastic leukemia, acute, with lymphomatous features (LALL)', 'Leukemia, Philadelphia chromosome-positive, resistant to imatinib', 'Chronic myelogenous leukemia, BCR-ABL1 positive (CML)', 'Lip and oral cavity carcinoma']	True	2.4581e-24	62	512	435	93.7678	5.68455	0.266557	['PF00017', 'PF00018', 'PF07714']
P54132_641_1290	P54132	BLM	Bloom syndrome protein	0.218609	0.919569	0.470125	0.496641	44	False	True	87.2559	4.23497	False	['Phosphorylation']	True	5	['Hereditary breast ovarian cancer syndrome', 'Hereditary cancer-predisposing syndrome', 'Colorectal cancer', 'Bloom syndrome (BLM)']	True	3.01146e-24	641	1290	614	91.2437	7.07994	0.252807	['PF00270', 'PF00271', 'PF00570', 'PF09382', 'PF16124']
Q9NYU1_33_1505	Q9NYU1	UGGT2	UDP-glucose:glycoprotein glucosyltransferase 2	0.236197	0.911409	0.440442	0.496883	52	False	False	88.5219	3.39242	False	[]	False	0	[]	True	3.55998e-24	33	1505	1335	89.2805	12.1882	0.239636	['PF06427', 'PF18400', 'PF18401', 'PF18402', 'PF18403', 'PF18404']
P42684_108_561	P42684	ABL2	Tyrosine-protein kinase ABL2	0.249166	0.955959	0.658294	0.356189	58	True	True	90.7852	3.5236	False	['Ubiquitylation', 'Phosphorylation']	False	0	[]	True	3.63384e-24	108	561	438	91.8497	6.98318	0.265336	['PF00017', 'PF00018', 'PF07714']
O60423_142_1256	O60423	ATP8B3	Phospholipid-transporting ATPase IK	0.251831	0.959328	0.667122	0.33803	77	True	False	83.0257	5.08937	False	['Ubiquitylation', 'Phosphorylation']	False	0	[]	True	4.71864e-24	142	1256	764	86.5726	9.65244	0.219448	['PF00122', 'PF00702', 'PF13246', 'PF16212']
Q99798_31_779	Q99798	ACO2	Aconitate hydratase, mitochondrial	0.21203	0.920333	0.648937	0.345912	95	False	False	97.0182	2.4947	False	['Other', 'Ubiquitylation', 'Acetylation', 'Phosphorylation', 'Methylation']	True	3	['Infantile cerebellar-retinal degeneration (ICRD)', 'Inborn genetic diseases']	True	4.72193e-24	31	779	749	97.7063	3.18759	0.205237	['PF00330', 'PF00694']
Q13509_2_429	Q13509	TUBB3	Tubulin beta-3 chain	0.172415	0.994367	0.784693	0.350266	116	False	True	93.6927	5.03958	True	['Ubiquitylation', 'Acetylation', 'Sumoylation', 'Phosphorylation', 'Methylation']	True	9	['Fibrosis of extraocular muscles, congenital, 3A, with or without extraocular involvement', 'Complex cortical dysplasia with other brain malformations 1', 'Cortical dysplasia, complex, with other brain malformations 1 (CDCBM1)', 'TUBB3-Releated Disorders', 'Lissencephaly', 'Inborn genetic diseases', 'TUBB3-related tubulinopathy', 'Fibrosis of extraocular muscles, congenital, 3A (CFEOM3A)']	True	5.07475e-24	2	429	423	93.8729	5.5411	0.236685	['PF00091', 'PF03953']
O60291_23_396	O60291	MGRN1	E3 ubiquitin-protein ligase MGRN1	0.24026	0.868289	0.54984	0.438087	68	False	False	88.5568	4.33702	False	['Phosphorylation']	False	0	[]	True	5.88312e-24	23	396	296	90.452	6.25309	0.324101	['PF13920']
Q8TCJ2_69_778	Q8TCJ2	STT3B	Dolichyl-diphosphooligosaccharide--protein glycosyltransferase subunit STT3B	0.188825	0.945568	0.697732	0.298639	74	False	True	88.2749	5.15002	True	['Other']	False	0	[]	True	9.04536e-24	69	778	603	90.49	7.09619	0.236809	['PF02516']
Q13873_199_508	Q13873	BMPR2	Bone morphogenetic protein receptor type-2	0.254787	0.816424	0.512478	0.427015	66	True	True	93.8195	2.42117	False	['Phosphorylation']	True	32	['Pulmonary hypertension, primary, 1', 'Idiopathic and/or familial pulmonary arterial hypertension', 'Pulmonary venoocclusive disease 1, autosomal dominant (PVOD1)', 'Pulmonary hypertension, primary, 1 (PPH1)', 'Primary pulmonary hypertension (PPH1)']	True	1.17209e-23	199	508	293	93.8288	3.64069	0.246281	['PF00069']
Q13043_13_313	Q13043	STK4	Serine/threonine-protein kinase 4	0.205225	0.963472	0.679599	0.413591	69	True	True	88.5278	4.18868	False	['Methylation', 'Ubiquitylation', 'Phosphorylation']	True	1	[]	True	1.1947e-23	13	313	279	93.2563	3.93485	0.281871	['PF00069']
O43747_3_587	O43747	AP1G1	AP-1 complex subunit gamma-1	0.204049	0.892522	0.637451	0.31517	86	False	False	92.5235	3.82742	False	['Ubiquitylation', 'Phosphorylation']	True	1	['Usmani-Riazuddin syndrome, autosomal recessive (USRISR)']	True	1.2368e-23	3	587	585	92.6281	8.12923	0.280312	['PF01602']
P38405_18_379	P38405	GNAL	Guanine nucleotide-binding protein G(olf) subunit alpha	0.201633	0.898464	0.624512	0.383014	84	False	False	95.7742	3.07225	False	['Ribosylation', 'Ubiquitylation', 'Phosphorylation']	True	3	['Limb dystonia', 'Dystonia 25 (DYT25)']	True	1.37171e-23	18	379	361	95.0526	4.7726	0.301723	['PF00503']
Q13698_38_1397	Q13698	CACNA1S	Voltage-dependent L-type calcium channel subunit alpha-1S	0.225773	0.936564	0.61211	0.350365	67	False	False	78.5688	4.81149	False	['Acetylation']	True	2	['Hypokalemic periodic paralysis, type 1', 'Rhabdomyolysis', 'Malignant hyperthermia, susceptibility to, 5']	True	1.64535e-23	38	1397	1071	86.4794	9.30974	0.271019	['PF00520']
P50416_31_768	P50416	CPT1A	Carnitine O-palmitoyltransferase 1, liver isoform	0.271726	0.895707	0.49476	0.449337	56	True	False	95.6682	2.40163	False	['Other', 'Phosphorylation']	True	3	['Carnitine palmitoyl transferase 1A deficiency', 'CPT1A ARCTIC VARIANT', 'Carnitine palmitoyltransferase 1A deficiency (CPT1AD)', 'CARNITINE PALMITOYLTRANSFERASE IA POLYMORPHISM']	True	1.68558e-23	31	768	731	94.6546	5.22978	0.241	['PF00755']
Q86YV0_123_742	Q86YV0	RASAL3	RAS protein activator like-3	0.286423	0.886309	0.536613	0.413179	59	False	False	89.8437	4.25297	False	['Ubiquitylation']	False	0	[]	True	1.86766e-23	123	742	501	89.4954	7.94357	0.250059	['PF00616']
Q6PFW1_53_368	Q6PFW1	PPIP5K1	Inositol hexakisphosphate and diphosphoinositol-pentakisphosphate kinase 1	0.182648	0.947895	0.693849	0.351431	69	False	False	88.6887	3.11424	False	['Ubiquitylation', 'Phosphorylation']	False	0	[]	True	1.9134e-23	53	368	315	90.7031	4.60434	0.263905	['PF18086']
Q9NPH2_6_510	Q9NPH2	ISYNA1	Inositol-3-phosphate synthase 1	0.237435	0.873847	0.570117	0.359291	60	False	False	97.4192	1.98986	False	['Ubiquitylation', 'Phosphorylation']	False	0	[]	True	2.16679e-23	6	510	505	96.916	3.50644	0.276509	['PF01658', 'PF07994']
Q5JWF2_643_1036	Q5JWF2	GNAS	Guanine nucleotide-binding protein G(s) subunit alpha isoforms XLas	0.237689	0.689294	0.51868	0.243283	92	False	False	91.5922	3.47774	False	['Ribosylation', 'Ubiquitylation', 'Phosphorylation']	True	14	['Progressive osseous heteroplasia (POH)', 'Malignant melanoma of skin (CMM)', 'Pancreatic adenocarcinoma', 'Pituitary adenoma 3, multiple types', 'ACTH-independent macronodular adrenal hyperplasia 1 (AIMAH1)', 'Breast neoplasm', 'Pseudohypoparathyroidism type 1C (PHP1C)', 'Pseudohypoparathyroidism (PHP1A)', 'Neoplasm', 'Lung adenocarcinoma', 'Sex cord-stromal tumor', 'Inborn genetic diseases', '…	True	2.34772e-23	643	1036	373	92.8821	5.67431	0.309773	['PF00503']
Q8TDI0_414_1268	Q8TDI0	CHD5	Chromodomain-helicase-DNA-binding protein 5	0.169686	0.982099	0.69245	0.325065	56	False	False	82.4736	4.81008	False	[]	True	2	['Parenti-Mignot neurodevelopmental syndrome (PMNDS)']	True	2.75574e-23	414	1268	661	86.7697	9.60187	0.254104	['PF00176', 'PF00271', 'PF00385', 'PF00628']
Q05932_43_586	Q05932	FPGS	Folylpolyglutamate synthase, mitochondrial	0.357959	0.882332	0.409981	0.55137	45	False	False	93.4267	3.14464	False	['Ubiquitylation']	False	0	[]	True	2.76809e-23	43	586	455	93.4419	4.68058	0.216415	[]
Q86XK2_154_902	Q86XK2	FBXO11	F-box only protein 11	0.219551	0.963762	0.631009	0.381213	60	False	False	96.5617	3.35442	False	[]	True	3	['Intellectual developmental disorder with dysmorphic facies and behavioral abnormalities', 'Neurodevelopmental disorder', 'Intellectual developmental disorder with dysmorphic facies and behavioral abnormalities (IDDFBA)']	True	2.85161e-23	154	902	733	94.9449	8.28642	0.225069	['PF02207', 'PF05048', 'PF12937', 'PF13229']
O75879_62_556	O75879	GATB	Glutamyl-tRNA(Gln) amidotransferase subunit B, mitochondrial	0.230727	0.925976	0.454048	0.534388	45	False	False	95.3104	2.34523	False	['Ubiquitylation']	True	1	['Cardiomyopathy, mitochondrial', 'Combined oxidative phosphorylation deficiency 41']	True	2.8932e-23	62	556	484	92.4525	7.4898	0.307522	['PF02637', 'PF02934']
P38435_32_726	P38435	GGCX	Vitamin K-dependent gamma-carboxylase	0.293958	0.880556	0.435699	0.488508	47	True	False	89.0504	4.12173	False	['Other']	True	4	['Body skin hyperlaxity due to vitamin K-dependent coagulation factor deficiency', 'Combined deficiency of vitamin K-dependent clotting factors 1 (VKCFD1)', 'Vitamin K-dependent clotting factors, combined deficiency of, type 1', 'Pseudoxanthoma elasticum-like disorder with multiple coagulation factor deficiency (PXEL-MCFD)']	True	3.57065e-23	32	726	646	92.1919	6.43952	0.275311	['PF05090']
P48380_319_655	P48380	RFX3	Transcription factor RFX3	0.269215	0.888332	0.544788	0.438315	56	False	False	95.0829	2.16904	False	[]	False	0	[]	True	4.04955e-23	319	655	322	93.0155	4.37221	0.28742	[]
Q8TDG4_315_1083	Q8TDG4	HELQ	Helicase POLQ-like	0.233215	0.924234	0.476403	0.484651	43	False	False	88.0728	3.99508	False	[]	False	0	[]	True	4.1182e-23	315	1083	759	91.2297	7.09756	0.240804	['PF00270', 'PF00271', 'PF20470']
O43314_42_357	O43314	PPIP5K2	Inositol hexakisphosphate and diphosphoinositol-pentakisphosphate kinase 2	0.189607	0.936338	0.691896	0.34469	73	False	True	89.4027	2.88694	False	['Acetylation', 'Ubiquitylation', 'Phosphorylation']	False	0	[]	True	4.43412e-23	42	357	316	91.5798	3.86575	0.252868	['PF18086']
Q7Z478_85_1367	Q7Z478	DHX29	ATP-dependent RNA helicase DHX29	0.284379	0.874897	0.530577	0.377515	51	False	False	86.3655	4.57682	False	['Phosphorylation']	False	0	[]	True	5.01608e-23	85	1367	758	89.3113	9.03213	0.235257	['PF00270', 'PF00271', 'PF04408', 'PF07717']
Q14689_97_1571	Q14689	DIP2A	Disco-interacting protein 2 homolog A	0.214806	0.82547	0.585193	0.285976	128	False	False	87.7165	6.04416	False	[]	False	0	[]	True	5.07858e-23	97	1571	1187	90.6251	12.7774	0.220102	['PF00501']
P14324_74_415	P14324	FDPS	Farnesyl pyrophosphate synthase	0.265886	0.85355	0.446607	0.495731	48	False	True	95.9075	2.00677	False	['Acetylation', 'Ubiquitylation', 'Phosphorylation']	True	1	['Porokeratosis 9, multiple types (POROK9)']	True	5.69458e-23	74	415	339	96.767	2.81315	0.262117	['PF00348']
Q9BT22_12_462	Q9BT22	ALG1	Chitobiosyldiphosphodolichol beta-mannosyltransferase	0.308087	0.888734	0.409213	0.550687	42	False	False	93.3648	3.09909	False	['Ubiquitylation', 'Phosphorylation']	True	6	['Congenital disorder of glycosylation (CDG)', 'ALG1-congenital disorder of glycosylation', 'Congenital disorder of glycosylation 1K (CDG1K)']	True	6.17147e-23	12	462	449	93.8913	5.50886	0.268282	['PF00534']
Q92878_1_1306	Q92878	RAD50	DNA repair protein RAD50	0.255991	0.84281	0.39426	0.502729	43	False	False	88.2842	3.70092	False	[]	True	8	['Hereditary cancer-predisposing syndrome', 'Nijmegen breakage syndrome-like disorder (NBSLD)']	True	6.7304e-23	1	1306	494	86.3734	11.706	0.299122	['PF04423', 'PF13476', 'PF13558']
Q8IWZ3_1045_1459	Q8IWZ3	ANKHD1	Ankyrin repeat and KH domain-containing protein 1	0.188837	0.952679	0.705941	0.311836	62	False	False	90.8627	4.24607	False	['Ubiquitylation', 'Phosphorylation']	False	0	[]	True	6.76473e-23	1045	1459	410	91.1758	9.77487	0.273361	['PF12796']
P40692_6_336	P40692	MLH1	DNA mismatch repair protein Mlh1	0.25891	0.830509	0.576696	0.338876	62	False	True	87.0292	4.72843	False	['Ubiquitylation', 'Phosphorylation']	True	36	['Hereditary nonpolyposis colon cancer (HNPCC)', 'Lung cancer', 'Carcinoma of colon (CRC)', 'Hereditary breast ovarian cancer syndrome', 'Hereditary cancer-predisposing syndrome', 'Hereditary non-polyposis colorectal cancer 2 (HNPCC2)', 'Hereditary nonpolyposis colorectal neoplasms', 'Lynch syndrome', 'Lynch-like syndrome', 'Lynch syndrome 1 (LYNCH1)', 'Colorectal cancer, hereditary nonpolyposis,…	True	7.36984e-23	6	336	317	91.138	5.65047	0.294597	['PF01119', 'PF13589']
Q14191_529_1233	Q14191	WRN	Werner syndrome ATP-dependent helicase	0.253132	0.924167	0.525328	0.465749	51	False	True	85.882	3.89839	False	[]	True	5	['Werner syndrome (WRN)']	True	7.5391e-23	529	1233	477	87.5037	7.05493	0.233425	['PF00270', 'PF00271', 'PF00570', 'PF09382', 'PF16124']
A9QM74_45_487	A9QM74	KPNA7	Importin subunit alpha-8	0.279277	0.92211	0.539144	0.467218	55	False	False	92.996	3.74747	False	['Phosphorylation']	False	0	[]	True	7.73982e-23	45	487	424	95.325	4.77544	0.246996	['PF00514', 'PF16186']
Q03113_29_375	Q03113	GNA12	Guanine nucleotide-binding protein subunit alpha-12	0.235474	0.876535	0.540693	0.448326	70	False	False	95.3403	3.04482	False	['Methylation', 'Ubiquitylation', 'Phosphorylation']	False	0	[]	True	8.10849e-23	29	375	347	94.0865	5.56539	0.303626	['PF00503']
Q71U36_2_438	Q71U36	TUBA1A	Tubulin alpha-1A chain	0.145184	0.988897	0.908098	0.162193	137	True	True	93.399	4.74399	True	['Ubiquitylation', 'Acetylation', 'Sumoylation', 'Phosphorylation', 'Methylation']	True	33	['Lissencephaly 3 (LIS3)', 'Global developmental delay (DD)', 'Lissencephaly due to TUBA1A mutation (LIS3)', 'Lissencephaly', 'Cryptorchidism', 'Tubulinopathy', 'Rare genetic intellectual disability', 'Corpus callosum, agenesis of', 'Inborn genetic diseases', 'Autosomal recessive limb-girdle muscular dystrophy type 2D (LGMD2D)', 'Congenital fibrosis of extraocular muscles', 'Tubulinopathy-associa…	True	8.15879e-23	2	438	426	94.0064	4.88806	0.227425	['PF00091', 'PF03953']
Q86UE8_222_743	Q86UE8	TLK2	Serine/threonine-protein kinase tousled-like 2	0.247757	0.903999	0.598823	0.380031	78	True	True	92.236	3.84104	False	['Ubiquitylation', 'Phosphorylation']	True	7	['Intellectual disability, autosomal dominant 57', 'Intellectual developmental disorder, autosomal dominant 57 (MRD57)']	True	9.13274e-23	222	743	470	92.7756	7.29943	0.322993	['PF00069']
Q6IQ26_14_680	Q6IQ26	DENND5A	DENN domain-containing protein 5A	0.267534	0.789318	0.408936	0.442583	52	False	False	84.5463	3.47311	False	['Ubiquitylation']	False	0	[]	True	9.13362e-23	14	680	469	89.5264	5.71717	0.21764	['PF02141', 'PF03455', 'PF03456']
Q9NWL6_1_628	Q9NWL6	ASNSD1	Asparagine synthetase domain-containing protein 1	0.365084	0.771015	0.371171	0.465434	52	False	False	93.9067	2.60459	False	['Phosphorylation']	False	0	[]	True	9.40923e-23	1	628	537	93.8066	4.55691	0.222266	['PF00733']
Q13188_10_311	Q13188	STK3	Serine/threonine-protein kinase 3	0.210126	0.964658	0.698333	0.379469	65	True	True	88.7185	3.89749	False	['Ubiquitylation', 'Phosphorylation']	False	0	[]	True	9.60333e-23	10	311	279	93.1392	3.77921	0.272052	['PF00069']
O60841_602_1083	O60841	EIF5B	Eukaryotic translation initiation factor 5B	0.263962	0.906808	0.602032	0.355572	49	False	True	86.2763	5.15052	False	['Phosphorylation']	False	0	[]	True	1.11958e-22	602	1083	472	87.8184	7.06336	0.262194	['PF00009', 'PF03144', 'PF11987']
Q9BYC5_107_575	Q9BYC5	FUT8	Alpha-(1,6)-fucosyltransferase	0.264649	0.909796	0.474451	0.500301	47	False	True	92.2621	3.5679	False	['Other']	False	0	[]	True	1.65214e-22	107	575	469	96.9428	3.42804	0.280707	['PF14604', 'PF19745']
Q06330_27_445	Q06330	RBPJ	Recombining binding protein suppressor of hairless	0.206973	0.939579	0.68041	0.309083	52	False	True	92.2163	3.05359	True	['Ubiquitylation', 'Phosphorylation']	True	5	['Type II diabetes mellitus', 'Inborn genetic diseases', 'Adams-Oliver syndrome 3 (AOS3)']	True	1.66659e-22	27	445	409	93.9382	5.0379	0.293863	['PF09270', 'PF09271', 'PF20144']
P18858_262_905	P18858	LIG1	DNA ligase 1	0.231449	0.935658	0.580943	0.401499	55	True	True	90.6311	4.60307	False	['Methylation', 'Ubiquitylation', 'Phosphorylation']	True	1	['Immunodeficiency 96 (IMD96)']	True	1.82358e-22	262	905	643	93.7935	5.41263	0.265492	['PF01068', 'PF04675', 'PF04679']
O00217_35_210	O00217	NDUFS8	NADH dehydrogenase [ubiquinone] iron-sulfur protein 8, mitochondrial	0.242762	0.937501	0.757704	0.340913	69	False	True	95.3443	3.43888	True	['Methylation', 'Ubiquitylation']	True	8	['Mitochondrial complex I deficiency, nuclear type 2 (MC1DN2)', 'Leigh syndrome (LS)', 'Mitochondrial complex 1 deficiency, nuclear type 2']	True	1.97135e-22	35	210	176	95.0637	5.25349	0.42906	['PF12838']
P08238_12_688	P08238	HSP90AB1	Heat shock protein HSP 90-beta	0.166443	0.94642	0.749564	0.232093	75	False	True	83.3376	5.0803	True	['Acetylation', 'Ubiquitylation', 'Phosphorylation']	False	0	[]	True	2.13255e-22	12	688	597	91.186	9.19862	0.289097	['PF00183', 'PF02518']
P36542_27_297	P36542	ATP5F1C	ATP synthase subunit gamma, mitochondrial	0.202069	0.862163	0.597662	0.422816	82	False	False	94.6254	3.79808	False	['Other', 'Ubiquitylation', 'Acetylation', 'Phosphorylation', 'Methylation']	False	0	[]	True	2.36108e-22	27	297	266	92.7392	5.5431	0.330011	['PF00231']
P45983_8_366	P45983	MAPK8	Mitogen-activated protein kinase 8	0.213343	0.94429	0.704408	0.344512	82	True	True	91.3005	3.20882	True	['Other', 'Ubiquitylation', 'Phosphorylation']	False	0	[]	True	3.12374e-22	8	366	337	93.0929	4.38959	0.26467	['PF00069']
P98198_53_1116	P98198	ATP8B2	Phospholipid-transporting ATPase ID	0.268071	0.961862	0.580257	0.4271	49	True	False	85.4133	3.23107	False	['Ubiquitylation']	False	0	[]	True	3.5209e-22	53	1116	631	87.8126	7.61494	0.22918	['PF13246', 'PF16212']
Q9NZB8_57_383	Q9NZB8	MOCS1	Molybdenum cofactor biosynthesis protein 1	0.369	0.869432	0.559051	0.39474	53	False	False	91.7391	3.53343	False	[]	True	6	['Sulfite oxidase deficiency due to molybdenum cofactor deficiency type A', 'Molybdenum cofactor deficiency, complementation group A (MOCODA)']	True	3.79643e-22	57	383	327	93.2887	4.33431	0.245862	['PF04055', 'PF06463', 'PF13353']
Q96L34_54_369	Q96L34	MARK4	MAP/microtubule affinity-regulating kinase 4	0.186207	0.975739	0.794381	0.316721	103	True	True	89.3294	3.86784	False	['Ubiquitylation', 'Phosphorylation']	False	0	[]	True	3.81708e-22	54	369	316	92.076	4.06658	0.25993	['PF00069', 'PF00627']
Q14524_120_1771	Q14524	SCN5A	Sodium channel protein type 5 subunit alpha	0.186187	0.972518	0.657813	0.33797	57	False	True	78.9875	3.80539	False	['Acetylation']	True	18	['Cardiac arrhythmia', 'Brugada syndrome', 'Brugada syndrome 1 (BRGDA1)', 'Ventricular fibrillation', 'Long QT syndrome 3 (LQT3)', 'Familial paroxysmal ventricular fibrillation 1 (VF1)', 'Dilated cardiomyopathy 1E (CMD1E)', 'Ventricular fibrillation, paroxysmal familial, type 1', 'Primary familial dilated cardiomyopathy (FDC)', 'Atrial fibrillation, familial, 10 (ATFB10)', 'Sick sinus syndrome 1'…	True	4.21663e-22	120	1771	973	84.7555	10.075	0.251216	['PF00520', 'PF06512', 'PF11933']
Q96RV3_1074_2034	Q96RV3	PCNX1	Pecanex-like protein 1	0.201191	0.886251	0.549249	0.383544	54	False	False	80.532	4.87891	False	['Other']	False	0	[]	True	4.42533e-22	1074	2034	585	85.7244	6.98458	0.212022	['PF05041']
Q8NDV3_1_1220	Q8NDV3	SMC1B	Structural maintenance of chromosomes protein 1B	0.29112	0.868178	0.433101	0.46538	42	False	False	86.5431	4.69711	False	['Ubiquitylation', 'Phosphorylation']	False	0	[]	True	4.7862e-22	1	1220	752	85.1648	19.4304	0.345805	['PF02463', 'PF06470']
Q15147_4_855	Q15147	PLCB4	1-phosphatidylinositol 4,5-bisphosphate phosphodiesterase beta-4	0.269499	0.878334	0.611477	0.3164	88	True	False	91.0786	4.1937	False	[]	True	7	['Auriculocondylar syndrome 2 (ARCND2)', 'Auriculocondylar syndrome 1 (ARCND1)', 'Inborn genetic diseases', 'Uveal melanoma', 'Auriculocondylar syndrome']	True	4.9674e-22	4	855	771	92.8958	6.6427	0.247105	['PF00168', 'PF00387', 'PF00388', 'PF09279', 'PF17787']
Q96Q40_97_415	Q96Q40	CDK15	Cyclin-dependent kinase 15	0.259867	0.952456	0.62407	0.425819	54	True	False	88.2143	3.52157	False	['Ubiquitylation', 'Phosphorylation']	False	0	[]	True	5.44468e-22	97	415	290	90.933	5.03067	0.278674	['PF00069']
P53396_2_1096	P53396	ACLY	ATP-citrate synthase	0.256976	0.90373	0.634132	0.292626	58	False	True	95.1243	2.91908	False	['Methylation', 'Ubiquitylation', 'Acetylation', 'Phosphorylation']	False	0	[]	True	6.16047e-22	2	1096	1033	95.8907	6.71354	0.255646	['PF00285', 'PF00549', 'PF02629', 'PF16114']
Q13402_5_786	Q13402	MYO7A	Unconventional myosin-VIIa	0.241652	0.865012	0.510369	0.389397	49	False	False	81.5922	5.17743	False	['Ubiquitylation', 'Phosphorylation']	True	16	['Usher syndrome type 1 (USH1)', 'Rare genetic deafness', 'Usher syndrome 1B (USH1B)', 'Usher syndrome', 'Usher syndrome type 1B (USH1B)', 'Inborn genetic diseases', 'Abnormality of the ear', 'Autosomal dominant nonsyndromic hearing loss 11', 'Hearing loss, autosomal recessive', 'Autosomal recessive nonsyndromic hearing loss 2', 'Retinal dystrophy']	True	7.12784e-22	5	786	730	85.1766	11.3279	0.264757	['PF00063', 'PF00612']
P53779_46_405	P53779	MAPK10	Mitogen-activated protein kinase 10	0.225494	0.929405	0.691095	0.340443	81	True	True	91.9427	3.65187	True	['Ubiquitylation', 'Phosphorylation']	False	0	[]	True	7.23997e-22	46	405	343	93.6611	4.75549	0.270576	['PF00069']
Q2VIR3_18_468	Q2VIR3	EIF2S3B	Eukaryotic translation initiation factor 2 subunit 3B	0.170727	0.920869	0.747832	0.269469	107	False	False	87.3469	5.19616	False	['Ubiquitylation']	False	0	[]	True	7.41157e-22	18	468	435	87.0976	6.15076	0.25959	['PF00009', 'PF03144', 'PF09173']
P78362_56_688	P78362	SRPK2	SRSF protein kinase 2	0.217025	0.941096	0.656701	0.364711	61	True	True	96.2695	2.60618	False	['Methylation', 'Ubiquitylation', 'Phosphorylation']	False	0	[]	True	7.65646e-22	56	688	371	95.4749	3.54182	0.256285	['PF00069']
Q9NTJ3_56_1282	Q9NTJ3	SMC4	Structural maintenance of chromosomes protein 4	0.237942	0.913757	0.537865	0.423624	48	False	False	85.1312	5.06493	False	['Methylation', 'Phosphorylation']	False	0	[]	True	7.9179e-22	56	1282	517	85.9973	13.4491	0.298129	['PF02463', 'PF06470']
O14802_11_1366	O14802	POLR3A	DNA-directed RNA polymerase III subunit RPC1	0.200913	0.966626	0.611522	0.380024	52	False	True	88.2502	3.81993	True	['Ubiquitylation', 'Phosphorylation']	True	2	['Neonatal pseudo-hydrocephalic progeroid syndrome (WDRTS)', 'Leukodystrophy']	True	9.56716e-22	11	1366	1015	90.3554	9.17839	0.287567	['PF00623', 'PF04983', 'PF04997', 'PF04998', 'PF05000']
Q9H9Y6_6_1029	Q9H9Y6	POLR1B	DNA-directed RNA polymerase I subunit RPA2	0.256842	0.928583	0.44863	0.508228	39	False	True	93.5738	2.9572	False	['Methylation', 'Ubiquitylation']	True	2	['Treacher Collins syndrome 4 (TCS4)', 'Treacher Collins syndrome 4']	True	9.78637e-22	6	1029	996	93.2785	7.48957	0.243168	['PF00562', 'PF04561', 'PF04563', 'PF04565', 'PF06883']
P07814_190_706	P07814	EPRS1	Bifunctional glutamate/proline--tRNA ligase	0.249125	0.875465	0.597149	0.326189	59	False	False	87.0344	4.02017	False	['Acetylation', 'Ubiquitylation', 'Phosphorylation']	False	0	[]	True	1.26856e-21	190	706	515	89.3416	7.78111	0.264871	['PF00749', 'PF03950']
Q2TAA5_10_492	Q2TAA5	ALG11	GDP-Man:Man(3)GlcNAc(2)-PP-Dol alpha-1,2-mannosyltransferase	0.293872	0.932312	0.453899	0.543503	40	False	False	94.4387	2.94369	False	['Other']	True	3	['ALG11-congenital disorder of glycosylation', 'Congenital disorder of glycosylation 1P (CDG1P)']	True	1.44625e-21	10	492	462	93.288	5.43399	0.266919	['PF00534', 'PF15924']
O00178_66_575	O00178	GTPBP1	GTP-binding protein 1	0.178442	0.920923	0.644959	0.32914	58	False	False	87.8041	4.87075	False	['Acetylation', 'Ubiquitylation', 'Phosphorylation']	False	0	[]	True	1.60038e-21	66	575	494	91.673	6.45599	0.252454	['PF00009']
P37287_31_463	P37287	PIGA	Phosphatidylinositol N-acetylglucosaminyltransferase subunit A	0.252571	0.885433	0.501236	0.4579	47	False	False	91.7864	3.01756	False	['Phosphorylation']	True	4	['Paroxysmal nocturnal hemoglobinuria (PNH)', 'Paroxysmal nocturnal hemoglobinuria 1 (PNH1)', 'Inborn genetic diseases', 'Multiple congenital anomalies-hypotonia-seizures syndrome 2 (MCAHS2)', 'Paroxysmal nocturnal hemoglobinuria 1']	True	1.60661e-21	31	463	422	92.4592	5.21692	0.234458	['PF00534', 'PF08288']
Q16222_2_518	Q16222	UAP1	UDP-N-acetylhexosamine pyrophosphorylase	0.326875	0.861906	0.43256	0.487769	43	False	True	94.5588	2.5609	False	['Ubiquitylation', 'Phosphorylation']	False	0	[]	True	1.77184e-21	2	518	488	96.3909	3.74445	0.260919	['PF01704']
Q6PFW1_382_1118	Q6PFW1	PPIP5K1	Inositol hexakisphosphate and diphosphoinositol-pentakisphosphate kinase 1	0.21987	0.920419	0.588011	0.402703	59	False	False	83.8729	3.78383	False	['Ubiquitylation', 'Phosphorylation']	False	0	[]	True	2.08423e-21	382	1118	444	87.3202	7.02587	0.220022	['PF00328']
P28331_29_717	P28331	NDUFS1	NADH-ubiquinone oxidoreductase 75 kDa subunit, mitochondrial	0.257774	0.95378	0.600438	0.399976	52	False	True	96.5006	2.11305	True	['Methylation', 'Ubiquitylation']	True	2	[]	True	2.08835e-21	29	717	689	95.5901	4.52643	0.23623	['PF00384', 'PF09326', 'PF10588', 'PF13510']
P04350_2_429	P04350	TUBB4A	Tubulin beta-4A chain	0.138403	0.984573	0.856732	0.250242	135	False	False	93.7141	5.26122	False	['Ubiquitylation', 'Acetylation', 'Sumoylation', 'Phosphorylation', 'Methylation']	True	20	['Torsion dystonia 4', 'Global developmental delay (DD)', 'Leukodystrophy, hypomyelinating, 6 (HLD)', 'Dystonia 4, torsion, autosomal dominant (DYT4)', 'Hypomyelinating leukodystrophy 6', 'Inborn genetic diseases', 'Microcephaly']	True	2.24448e-21	2	429	417	94.2491	5.38987	0.23072	['PF00091', 'PF03953']
P10644_95_364	P10644	PRKAR1A	cAMP-dependent protein kinase type I-alpha regulatory subunit	0.190637	0.930206	0.733158	0.333584	88	False	True	88.6092	6.32225	False	['Ubiquitylation', 'Phosphorylation']	True	13	['Acrodysostosis 1 with or without hormone resistance (ACRDYS1)', 'Acrodysostosis 1, with or without hormone resistance (ACRDYS1)', 'Pigmented nodular adrenocortical disease, primary, 1 (PPNAD1)', 'Carney complex 1 (CNC1)', 'Familial atrial myxoma', 'Carney complex, type 1 (CNC1)']	True	2.35025e-21	95	364	268	91.5038	7.12226	0.33465	['PF00027']
O15550_40_424	O15550	KDM6A	Lysine-specific demethylase 6A	0.310111	0.858212	0.448629	0.469862	39	False	False	88.9905	2.37903	False	[]	True	1	['Inborn genetic diseases']	True	2.98225e-21	40	424	360	89.9516	8.85099	0.271694	['PF13181', 'PF13432']
Q6ZXV5_3_821	Q6ZXV5	TMTC3	Protein O-mannosyl-transferase TMTC3	0.285222	0.84557	0.447594	0.427259	44	False	False	91.8091	3.6875	False	['Ubiquitylation']	True	1	['Lissencephaly 8 (LIS8)']	False	3.16036e-21	3	821	802	94.9118	10.3185	0.267584	['PF08409', 'PF13174', 'PF13181', 'PF13431']
O15228_30_668	O15228	GNPAT	Dihydroxyacetone phosphate acyltransferase	0.275498	0.873799	0.33365	0.587461	36	False	False	89.6892	3.93364	False	['Ubiquitylation']	True	2	['Rhizomelic chondrodysplasia punctata 2 (RCDP2)', 'Rhizomelic chondrodysplasia punctata type 2 (RCDP2)']	True	3.25375e-21	30	668	619	92.6363	5.42811	0.248512	['PF01553', 'PF19277']
P19447_51_686	P19447	ERCC3	General transcription and DNA repair factor IIH helicase subunit XPB	0.19485	0.918857	0.744145	0.248756	89	False	True	82.7424	5.42312	True	['Ubiquitylation', 'Phosphorylation']	True	1	[]	True	3.29246e-21	51	686	391	85.1293	7.68757	0.236661	['PF04851', 'PF13625', 'PF16203']
P22681_50_353	P22681	CBL	E3 ubiquitin-protein ligase CBL	0.250277	0.841806	0.600722	0.30261	49	False	True	91.0951	2.93569	True	['Phosphorylation']	False	0	[]	True	3.33149e-21	50	353	304	93.8211	4.35391	0.273984	['PF02262', 'PF02761', 'PF02762']
P51532_734_1348	P51532	SMARCA4	Transcription activator BRG1	0.246806	0.96243	0.727226	0.283296	64	False	True	83.945	4.94663	False	['Ubiquitylation']	True	13	['Rhabdoid tumor predisposition syndrome 2 (RTPS2)', 'Intellectual disability, autosomal dominant 16 (CSS4)', 'SMARCA4-related BAFopathy', 'Inborn genetic diseases', 'Hereditary cancer-predisposing syndrome', 'Coffin-Siris syndrome 4 (CSS4)']	True	3.40978e-21	734	1348	504	86.3095	7.63443	0.22658	['PF00176', 'PF00271']
P06576_59_528	P06576	ATP5F1B	ATP synthase subunit beta, mitochondrial	0.153832	0.999168	0.865181	0.165483	63	False	False	89.3024	3.41418	False	['Phosphorylation']	False	0	[]	True	3.43154e-21	59	528	470	91.4535	5.36902	0.264707	['PF00006', 'PF02874']
O94762_11_451	O94762	RECQL5	ATP-dependent DNA helicase Q5	0.2714	0.941731	0.493871	0.517492	44	False	True	88.6048	3.99814	False	[]	False	0	[]	True	3.46252e-21	11	451	436	92.5703	5.41449	0.26107	['PF00270', 'PF00271', 'PF16124']
Q99758_2_1692	Q99758	ABCA3	ATP-binding cassette sub-family A member 3	0.222622	0.927064	0.42103	0.534396	38	False	True	79.7416	4.31745	False	[]	True	2	['Interstitial lung disease due to ABCA3 deficiency', 'Pulmonary surfactant metabolism dysfunction 3 (SMDP3)']	True	3.53091e-21	2	1692	1043	85.7467	9.6931	0.201205	['PF00005', 'PF12698']
O60840_76_1440	O60840	CACNA1F	Voltage-dependent L-type calcium channel subunit alpha-1F	0.184388	0.945826	0.622722	0.346885	58	False	False	76.0978	5.62012	False	[]	True	3	['Night blindness, congenital stationary, 2A (CSNB2A)', 'Congenital stationary night blindness', 'Congenital stationary night blindness 2A (CSNB2A)', 'Congenital stationary night blindness, type 2A, severe']	True	3.6142e-21	76	1440	994	85.1476	9.82407	0.266648	['PF00520']
Q96EE3_4_324	Q96EE3	SEH1L	Nucleoporin SEH1	0.236174	0.792621	0.571202	0.346246	84	False	True	97.0305	2.43099	True	['Ubiquitylation', 'Sumoylation', 'Phosphorylation']	False	0	[]	True	3.68086e-21	4	324	305	94.7625	4.23693	0.285079	['PF00400']
Q15759_3_354	Q15759	MAPK11	Mitogen-activated protein kinase 11	0.249146	0.929675	0.637072	0.40176	72	True	True	91.8747	3.53883	False	['Phosphorylation']	False	0	[]	True	4.17873e-21	3	354	333	93.2352	4.46751	0.28498	['PF00069']
Q9NR20_34_402	Q9NR20	DYRK4	Dual specificity tyrosine-phosphorylation-regulated kinase 4	0.302957	0.919058	0.581414	0.41904	54	True	False	95.7957	2.6035	False	['Phosphorylation']	False	0	[]	True	4.32505e-21	34	402	366	95.0583	4.37974	0.256357	['PF00069']
P46098_30_477	P46098	HTR3A	5-hydroxytryptamine receptor 3A	0.184851	0.887974	0.713776	0.286584	120	False	False	90.0217	4.5856	False	['Other', 'Phosphorylation']	False	0	[]	True	5.15219e-21	30	477	360	91.3419	7.29765	0.320208	['PF02931', 'PF02932']
Q8NBN3_39_463	Q8NBN3	TMEM87A	Transmembrane protein 87A	0.31466	0.829325	0.427128	0.473906	46	False	True	88.8674	3.27968	False	[]	False	0	[]	True	5.49648e-21	39	463	341	86.2844	7.03489	0.268124	['PF06814']
O00505_72_486	O00505	KPNA3	Importin subunit alpha-4	0.211817	0.979384	0.680382	0.35573	48	False	False	93.4635	3.96953	False	['Methylation', 'Phosphorylation']	False	0	[]	True	5.63528e-21	72	486	414	95.7675	4.44269	0.246623	['PF00514', 'PF16186']
Q9ULC5_42_541	Q9ULC5	ACSL5	Long-chain-fatty-acid--CoA ligase 5	0.279285	0.920272	0.469099	0.513247	41	False	False	87.9878	3.15509	False	['Phosphorylation']	False	0	[]	True	5.65994e-21	42	541	490	93.9364	4.16743	0.234564	['PF00501']
Q9Y2G0_12_681	Q9Y2G0	EFR3B	Protein EFR3 homolog B	0.306865	0.705853	0.41337	0.352723	76	False	False	88.8878	5.41231	False	['Ubiquitylation', 'Phosphorylation']	False	0	[]	True	5.74058e-21	12	681	606	91.0369	9.09965	0.244634	[]
P15170_72_496	P15170	GSPT1	Eukaryotic peptide chain release factor GTP-binding subunit ERF3A	0.197854	0.944859	0.699283	0.327434	72	False	True	87.6671	4.67731	True	['Acetylation', 'Ubiquitylation', 'Phosphorylation']	False	0	[]	True	6.02458e-21	72	496	423	89.7101	6.42101	0.260109	['PF00009', 'PF03143', 'PF03144']
Q9NQX4_6_791	Q9NQX4	MYO5C	Unconventional myosin-Vc	0.227063	0.95823	0.530215	0.463825	42	False	True	85.5583	4.44921	False	['Ubiquitylation']	False	0	[]	True	6.41031e-21	6	791	726	87.6143	10.9103	0.259576	['PF00063', 'PF00612']
Q9UQ88_420_731	Q9UQ88	CDK11A	Cyclin-dependent kinase 11A	0.184199	0.888922	0.726896	0.334855	112	True	False	88.0634	4.98229	False	['Acetylation', 'Ubiquitylation', 'Sumoylation', 'Phosphorylation']	False	0	[]	True	6.73296e-21	420	731	275	90.6134	4.99629	0.262371	['PF00069']
Q9BXB4_342_740	Q9BXB4	OSBPL11	Oxysterol-binding protein-related protein 11	0.212615	0.868737	0.532992	0.406507	47	False	False	85.0751	3.79461	False	[]	False	0	[]	True	7.19773e-21	342	740	351	91.8819	4.52202	0.257742	['PF01237']
Q02880_50_447	Q02880	TOP2B	DNA topoisomerase 2-beta	0.214006	0.890012	0.634309	0.329078	66	False	True	87.9986	4.0315	False	['Ubiquitylation', 'Sumoylation', 'Phosphorylation']	True	1	['Autism spectrum disorder']	True	7.57103e-21	50	447	392	90.3765	6.42231	0.275507	['PF00204', 'PF02518']
O95757_1_790	O95757	HSPA4L	Heat shock 70 kDa protein 4L	0.245626	0.830111	0.466296	0.406222	57	False	False	95.0793	3.05352	False	['Methylation', 'Ubiquitylation', 'Acetylation', 'Phosphorylation']	False	0	[]	True	7.84378e-21	1	790	710	94.8631	8.16202	0.282234	['PF00012']
Q8NAN2_350_609	Q8NAN2	MIGA1	Mitoguardin 1	0.261491	0.776891	0.448324	0.434924	56	False	False	93.9304	2.99892	False	['Ubiquitylation']	False	0	[]	True	8.26819e-21	350	609	260	94.3288	4.1011	0.31318	['PF10265']
Q9HD45_31_586	Q9HD45	TM9SF3	Transmembrane 9 superfamily member 3	0.196912	0.954972	0.731814	0.277159	83	False	False	85.7789	6.83437	False	[]	False	0	[]	True	8.63165e-21	31	586	525	90.1266	6.99059	0.265381	['PF02990']
O14744_13_637	O14744	PRMT5	Protein arginine N-methyltransferase 5	0.279401	0.818095	0.36663	0.491107	36	True	True	94.3275	2.16906	True	['Ubiquitylation', 'Phosphorylation']	False	0	[]	True	8.63367e-21	13	637	609	95.1604	5.54639	0.260022	['PF05185', 'PF17285', 'PF17286']
Q16836_1_314	Q16836	HADH	Hydroxyacyl-coenzyme A dehydrogenase, mitochondrial	0.223406	0.884505	0.564116	0.438045	65	False	True	97.3998	2.22888	False	['Acetylation', 'Ubiquitylation', 'Phosphorylation']	True	4	['Hyperinsulinemic hypoglycemia, familial, 4 (HHF4)', 'Monogenic diabetes', 'Familial hyperinsulinemic hypoglycemia 4 (HHF4)', 'Deficiency of 3-hydroxyacyl-CoA dehydrogenase (M/SCHAD)']	True	8.71103e-21	1	314	314	96.7779	4.36205	0.310897	['PF00725', 'PF02737']
Q9P2J5_239_525	Q9P2J5	LARS1	Leucine--tRNA ligase, cytoplasmic	0.234539	0.923126	0.652938	0.390702	62	False	True	89.4105	3.55806	False	['Acetylation', 'Ubiquitylation', 'Phosphorylation']	False	0	[]	True	9.50327e-21	239	525	285	92.538	4.02833	0.248165	['PF00133']
Q6IFH4_20_259	Q6IFH4	OR6B2	Olfactory receptor 6B2	0.215834	0.916025	0.702576	0.350191	82	False	False	89.8974	5.91994	False	['Other']	False	0	[]	True	9.54544e-21	20	259	229	90.5441	6.393	0.278152	['PF13853']
O95948_332_481	O95948	ONECUT2	One cut domain family member 2	0.178316	0.959618	0.807147	0.3102	60	False	False	93.4548	2.76253	False	['Phosphorylation']	False	0	[]	True	9.73795e-21	332	481	130	94.9418	4.37793	0.377784	['PF00046', 'PF02376']
Q96FM1_21_319	Q96FM1	PGAP3	Post-GPI attachment to proteins factor 3	0.285965	0.871204	0.387991	0.566299	38	False	False	93.1803	2.61683	False	[]	True	6	['Global developmental delay (DD)', 'Hyperphosphatasia with intellectual disability syndrome 4 (HPMRS4)', 'Cleft palate']	True	1.05555e-20	21	319	299	94.9552	4.01509	0.305964	['PF04080']
Q99661_225_587	Q99661	KIF2C	Kinesin-like protein KIF2C	0.199531	0.94148	0.650687	0.379231	59	False	True	86.9831	4.27584	True	['Ubiquitylation', 'Phosphorylation']	False	0	[]	True	1.1173e-20	225	587	339	90.5195	5.17243	0.250281	['PF00225']
O43824_80_515	O43824	GTPBP6	Putative GTP-binding protein 6	0.32177	0.870647	0.416243	0.516295	38	False	True	87.4563	4.04044	False	[]	False	0	[]	True	1.12135e-20	80	515	391	88.7276	7.35553	0.286362	['PF01926', 'PF13167', 'PF16360']
P42338_28_1061	P42338	PIK3CB	Phosphatidylinositol 4,5-bisphosphate 3-kinase catalytic subunit beta isoform	0.261704	0.92303	0.38328	0.568373	35	False	False	90.5946	3.68327	False	[]	False	0	[]	True	1.22012e-20	28	1061	933	91.1144	8.1379	0.232363	['PF00454', 'PF00613', 'PF00792', 'PF00794', 'PF02192']
Q9NP58_577_827	Q9NP58	ABCB6	ATP-binding cassette sub-family B member 6, mitochondrial	0.231496	0.950033	0.633898	0.469104	60	False	True	88.1843	4.34414	False	['Ubiquitylation']	True	1	['Pseudohyperkalemia, familial, 2, due to red cell leak (PSHK2)', 'Familial pseudohyperkalemia']	True	1.27412e-20	577	827	249	90.8239	4.72565	0.297598	['PF00005']
Q14004_698_1031	Q14004	CDK13	Cyclin-dependent kinase 13	0.218041	0.950889	0.722939	0.320964	71	True	True	92.3751	3.15132	True	['Phosphorylation']	True	9	['Global developmental delay (DD)', 'Inborn genetic diseases', 'Marfanoid habitus and intellectual disability', 'Congenital heart defects, dysmorphic facial features, and intellectual developmental disorder (CHDFIDD)']	True	1.28457e-20	698	1031	319	93.7381	4.05248	0.250174	['PF00069', 'PF12330']
O15111_13_660	O15111	CHUK	Inhibitor of nuclear factor kappa-B kinase subunit alpha	0.38391	0.869672	0.300593	0.608203	33	True	True	89.947	2.63095	True	['Ubiquitylation']	True	1	[]	True	1.3159e-20	13	660	614	91.843	7.98224	0.293947	['PF00069', 'PF18397']
O00763_244_1228	O00763	ACACB	Acetyl-CoA carboxylase 2	0.258637	0.895025	0.52495	0.38985	35	True	True	85.8431	3.75078	False	['Acetylation', 'Phosphorylation']	False	0	[]	True	1.46365e-20	244	1228	938	87.0772	13.887	0.257058	['PF00289', 'PF00364', 'PF02785', 'PF02786']
Q9H6U8_53_600	Q9H6U8	ALG9	Alpha-1,2-mannosyltransferase ALG9	0.271577	0.808212	0.423827	0.432167	45	False	False	93.2022	3.06272	False	['Ubiquitylation']	True	3	['ALG9 congenital disorder of glycosylation (CDG1L)', 'Polycystic kidney disease, adult type (PKD1)', 'Autosomal dominant polycystic liver disease', 'Congenital disorder of glycosylation 1L (CDG1L)']	True	1.47036e-20	53	600	535	94.0454	4.76248	0.236749	['PF03901']
Q15760_60_346	Q15760	GPR19	Probable G-protein coupled receptor 19	0.213008	0.861661	0.60016	0.373574	60	False	False	85.8567	5.84269	False	['Other', 'Acetylation', 'Phosphorylation']	False	0	[]	True	1.66399e-20	60	346	266	89.7112	5.33923	0.267182	['PF00001']
Q07002_140_455	Q07002	CDK18	Cyclin-dependent kinase 18	0.27767	0.9318	0.603435	0.430737	53	True	False	88.1534	3.30388	False	['Ubiquitylation', 'Phosphorylation']	False	0	[]	True	1.67475e-20	140	455	278	92.4474	3.91896	0.258098	['PF00069']
Q9UG63_69_610	Q9UG63	ABCF2	ATP-binding cassette sub-family F member 2	0.215347	0.9829	0.692351	0.329471	43	False	False	88.1049	4.19059	False	['Ubiquitylation', 'Phosphorylation']	False	0	[]	True	1.68055e-20	69	610	488	90.0298	7.65202	0.268554	['PF00005', 'PF12848']
P46199_158_727	P46199	MTIF2	Translation initiation factor IF-2, mitochondrial	0.338792	0.885225	0.457252	0.483424	39	False	True	90.7349	3.81723	False	[]	False	0	[]	True	1.86469e-20	158	727	453	92.7595	5.99403	0.295558	['PF00009', 'PF11987']
P21127_432_743	P21127	CDK11B	Cyclin-dependent kinase 11B	0.193585	0.923898	0.748955	0.284127	88	True	False	86.1931	5.73436	False	['Acetylation', 'Ubiquitylation', 'Sumoylation', 'Phosphorylation']	False	0	[]	True	2.02381e-20	432	743	285	90.633	5.23967	0.260586	['PF00069']
P34896_11_483	P34896	SHMT1	Serine hydroxymethyltransferase, cytosolic	0.250986	0.91748	0.587303	0.3955	55	False	True	98.0782	1.78364	False	['Other', 'Ubiquitylation', 'Phosphorylation']	False	0	[]	True	2.12436e-20	11	483	473	97.4252	3.07564	0.274472	['PF00464']
P11488_7_345	P11488	GNAT1	Guanine nucleotide-binding protein G(t) subunit alpha-1	0.252532	0.910702	0.547522	0.44981	52	False	False	96.0681	2.82138	False	['Ribosylation', 'Acetylation', 'Ubiquitylation', 'Phosphorylation']	True	2	['Night blindness, congenital stationary, autosomal dominant 3 (CSNBAD3)', 'Congenital stationary night blindness autosomal dominant 3']	True	2.23324e-20	7	345	339	95.5622	4.72526	0.29358	['PF00503']
Q96NB2_8_321	Q96NB2	SFXN2	Sideroflexin-2	0.247464	0.847088	0.540852	0.3903	56	False	False	85.7584	3.83039	False	['Ubiquitylation', 'Phosphorylation']	False	0	[]	True	2.5336e-20	8	321	306	86.4321	6.22014	0.291721	['PF03820']
Q96QK1_8_779	Q96QK1	VPS35	Vacuolar protein sorting-associated protein 35	0.267005	0.925477	0.574564	0.376446	39	False	True	93.6179	2.76055	True	['Methylation']	False	0	[]	True	2.57927e-20	8	779	737	92.4754	12.4644	0.2655	['PF03635']
O14975_1_483	O14975	SLC27A2	Very long-chain acyl-CoA synthetase	0.290631	0.869778	0.467827	0.463689	47	False	False	90.4	3.03785	False	['Acetylation']	False	0	[]	True	2.703e-20	1	483	479	94.1229	4.67194	0.252007	['PF00501']
Q12931_71_704	Q12931	TRAP1	Heat shock protein 75 kDa, mitochondrial	0.180442	0.958819	0.573589	0.41775	39	False	True	89.9615	3.06963	True	['Acetylation', 'Phosphorylation']	True	1	[]	True	2.79424e-20	71	704	605	92.4648	7.95726	0.291181	['PF00183', 'PF13589']
Q9UM54_5_916	Q9UM54	MYO6	Unconventional myosin-VI	0.210634	0.973201	0.55629	0.441978	38	False	False	85.7195	3.55755	False	[]	False	0	[]	False	3.08306e-20	5	916	862	87.0912	12.8531	0.273399	['PF00063']
Q9Y2E8_55_474	Q9Y2E8	SLC9A8	Sodium/hydrogen exchanger 8	0.2673	0.871266	0.585809	0.359281	60	False	False	86.4723	5.15325	False	[]	False	0	[]	True	3.57871e-20	55	474	381	88.1742	6.50762	0.221322	['PF00999']
Q14563_28_672	Q14563	SEMA3A	Semaphorin-3A	0.180549	0.936862	0.756164	0.22971	99	False	False	94.241	3.76822	False	['Other', 'Phosphorylation']	True	2	['Hypogonadotropic hypogonadism 16 with or without anosmia (HH16)']	True	3.68733e-20	28	672	623	93.9512	6.68515	0.260683	['PF01403', 'PF18452']
Q93008_65_2474	Q93008	USP9X	Probable ubiquitin carboxyl-terminal hydrolase FAF-X	0.239847	0.798105	0.404746	0.405363	39	False	True	80.0315	4.24951	False	['Ubiquitylation']	True	1	[]	True	3.91909e-20	65	2474	1751	86.83	21.0462	0.250128	['PF00443', 'PF12030']
Q09328_214_741	Q09328	MGAT5	Alpha-1,6-mannosylglycoprotein 6-beta-N-acetylglucosaminyltransferase A	0.248899	0.90233	0.44388	0.512304	39	False	True	92.871	1.86844	False	['Other', 'Ubiquitylation', 'Phosphorylation']	False	0	[]	True	3.9358e-20	214	741	499	93.1571	4.32202	0.240886	['PF15024']
Q9NXG0_97_417	Q9NXG0	CNTLN	Centlein	0.272015	0.809093	0.441864	0.419691	40	False	False	85.2242	4.69163	False	['Ubiquitylation']	False	0	[]	False	4.00094e-20	97	417	320	87.8152	18.8862	0.52712	[]
O60701_1_467	O60701	UGDH	UDP-glucose 6-dehydrogenase	0.22714	0.931005	0.601637	0.390977	52	True	True	95.3613	2.53295	False	['Acetylation', 'Ubiquitylation', 'Phosphorylation']	True	3	['Developmental and epileptic encephalopathy, 84', 'Developmental and epileptic encephalopathy 84 (DEE84)']	True	4.08988e-20	1	467	467	96.393	3.84333	0.253223	['PF00984', 'PF03720', 'PF03721']
O75417_1825_2589	O75417	POLQ	DNA polymerase theta	0.282982	0.744902	0.378531	0.402721	38	False	True	84.6008	3.91967	False	[]	False	0	[]	True	4.11115e-20	1825	2589	578	84.4486	8.18065	0.213562	['PF00476']
Q5JUX0_47_255	Q5JUX0	SPIN3	Spindlin-3	0.250956	0.978484	0.681146	0.373996	33	False	True	96.5439	1.92011	False	[]	False	0	[]	True	4.3388e-20	47	255	193	94.1409	4.13764	0.323232	['PF02513']
O75179_236_1450	O75179	ANKRD17	Ankyrin repeat domain-containing protein 17	0.204281	0.969344	0.643016	0.348981	37	False	False	91.8565	3.86318	False	['Ubiquitylation', 'Phosphorylation']	True	1	['Chopra-Amiel-Gordon syndrome (CAGS)']	True	4.45964e-20	236	1450	860	93.1987	15.1616	0.242549	['PF12796']
O43897_152_616	O43897	TLL1	Tolloid-like protein 1	0.264974	0.869485	0.511411	0.416734	48	True	True	86.4867	3.68008	False	['Other']	False	0	[]	True	4.58122e-20	152	616	461	89.7111	9.70976	0.275909	['PF00431', 'PF01400', 'PF14670']
Q8IY37_235_1056	Q8IY37	DHX37	Probable ATP-dependent RNA helicase DHX37	0.246345	0.948669	0.573922	0.407971	43	False	True	86.1605	4.46349	False	[]	True	3	['46,XY sex reversal 11 (SRXY11)', 'Vanishing testis']	True	4.59178e-20	235	1056	693	90.341	7.20529	0.260355	['PF00270', 'PF00271', 'PF04408', 'PF07717']
Q9P2J5_7_1176	Q9P2J5	LARS1	Leucine--tRNA ligase, cytoplasmic	0.252854	0.897273	0.519559	0.40986	48	False	True	90.9825	3.52717	False	['Acetylation', 'Phosphorylation']	False	0	[]	True	4.95701e-20	7	1176	833	93.2644	9.55263	0.256334	['PF00133', 'PF08264']
P07814_1015_1512	P07814	EPRS1	Bifunctional glutamate/proline--tRNA ligase	0.266427	0.874565	0.603114	0.326299	59	False	True	89.4937	4.50385	False	['Methylation', 'Ubiquitylation', 'Phosphorylation']	True	2	['Leukodystrophy, hypomyelinating, 15', 'Leukodystrophy, hypomyelinating, 15 (HLD15)']	True	4.98377e-20	1015	1512	476	93.0786	5.6535	0.262451	['PF00587', 'PF03129', 'PF09180']
P54277_1_340	P54277	PMS1	PMS1 protein homolog 1	0.309339	0.908669	0.528803	0.448476	41	False	False	92.8368	3.01582	False	['Ubiquitylation']	False	0	[]	True	4.99123e-20	1	340	336	92.4842	5.0309	0.286137	['PF01119', 'PF13589']
Q9BTU6_77_469	Q9BTU6	PI4K2A	Phosphatidylinositol 4-kinase type 2-alpha	0.256245	0.87304	0.540506	0.416062	53	False	True	90.8853	3.90769	False	['Ubiquitylation']	False	0	[]	True	4.99662e-20	77	469	331	93.4356	4.72597	0.266994	['PF00454']
Q8IY21_7_1712	Q8IY21	DDX60	Probable ATP-dependent RNA helicase DDX60	0.331	0.918968	0.420575	0.516525	35	False	False	81.4097	4.1511	False	['Ubiquitylation', 'Phosphorylation']	False	0	[]	True	5.20356e-20	7	1712	1362	87.1152	11.3552	0.206	['PF00270', 'PF00271']
Q9Y471_14_474	Q9Y471	CMAHP	Inactive cytidine monophosphate-N-acetylneuraminic acid hydroxylase	0.308666	0.854593	0.608072	0.311444	69	False	False	96.8606	2.36952	False	[]	False	0	[]	False	5.33966e-20	14	474	461	97.0217	3.49257	0.252538	['PF13483']
P41002_31_543	P41002	CCNF	Cyclin-F	0.244987	0.941864	0.510006	0.477642	37	False	False	95.7608	1.98115	False	[]	True	1	['Frontotemporal dementia and/or amyotrophic lateral sclerosis 5 (FTDALS5)', 'Frontotemporal dementia and/or amyotrophic lateral sclerosis 5']	True	5.65788e-20	31	543	499	92.4302	5.66169	0.254562	['PF00134', 'PF00646', 'PF02984']
Q9H4L5_511_887	Q9H4L5	OSBPL3	Oxysterol-binding protein-related protein 3	0.260257	0.842827	0.532367	0.383763	51	False	True	88.1551	2.84275	False	['Ubiquitylation', 'Phosphorylation']	False	0	[]	True	6.33095e-20	511	887	342	93.8475	3.67676	0.251793	['PF01237']
P11055_6_837	P11055	MYH3	Myosin-3	0.253098	0.963559	0.556881	0.444276	49	False	False	83.6384	3.99234	False	['Acetylation']	True	3	['Arthrogryposis, distal, 2A (DA2A)', 'Freeman-Sheldon syndrome (DA2A)']	True	6.60473e-20	6	837	771	85.2823	10.1115	0.263693	['PF00063', 'PF02736']
P09471_5_349	P09471	GNAO1	Guanine nucleotide-binding protein G(o) subunit alpha	0.236345	0.897932	0.601383	0.381476	61	False	True	96.5167	2.66205	True	['Ribosylation', 'Ubiquitylation', 'Phosphorylation']	True	13	['Developmental and epileptic encephalopathy, 17', 'Early infantile epileptic encephalopathy with suppression bursts (EIEE)', 'Neurodevelopmental disorder with involuntary movements (NEDIM)']	True	7.08656e-20	5	349	345	95.4853	5.4145	0.292029	['PF00503']
O43143_114_791	O43143	DHX15	Pre-mRNA-splicing factor ATP-dependent RNA helicase DHX15	0.199284	0.966459	0.758253	0.237034	63	False	True	86.1714	4.60091	True	['Acetylation', 'Phosphorylation']	False	0	[]	True	7.11159e-20	114	791	673	92.7918	6.1511	0.254824	['PF00270', 'PF00271', 'PF04408', 'PF07717']
Q8IUZ5_4_443	Q8IUZ5	PHYKPL	5-phosphohydroxy-L-lysine phospho-lyase	0.259452	0.821691	0.475973	0.423159	56	False	False	96.4216	2.77991	False	['Other', 'Ubiquitylation', 'Phosphorylation']	False	0	[]	True	7.27175e-20	4	443	440	97.0986	3.22274	0.256995	['PF00202']
Q9NZ71_2_758	Q9NZ71	RTEL1	Regulator of telomere elongation helicase 1	0.297264	0.914493	0.470379	0.484208	39	False	False	87.3538	3.5119	False	['Ubiquitylation']	True	4	['Pulmonary fibrosis and/or bone marrow failure, Telomere-related, 3', 'Dyskeratosis congenita, autosomal recessive 5 (DKCB5)', 'Dyskeratosis congenita, autosomal recessive, 5 (DKCB5)', 'Dyskeratosis congenita', 'Pulmonary fibrosis, and/or bone marrow failure, telomere-related, 3 (PFBMFT3)']	True	8.06009e-20	2	758	645	89.6164	6.9941	0.234906	['PF06733', 'PF13307']
Q03468_453_1303	Q03468	ERCC6	DNA excision repair protein ERCC-6	0.175904	0.928235	0.635683	0.339504	52	False	True	86.6812	3.94482	False	['Ubiquitylation']	True	6	['Cerebrooculofacioskeletal syndrome 1 (COFS1)', 'Cockayne syndrome', 'Macular degeneration', 'Cockayne syndrome B (CSB)', 'Cockayne syndrome type 2', 'DE SANCTIS-CACCHIONE SYNDROME (ERCC6)', 'COFS syndrome']	True	8.47081e-20	453	1303	499	86.6327	7.50877	0.22546	['PF00176', 'PF00271']
Q14749_20_295	Q14749	GNMT	Glycine N-methyltransferase	0.245262	0.920891	0.576941	0.444725	46	False	True	90.9204	3.25558	False	['Acetylation', 'Phosphorylation']	True	1	['Glycine N-methyltransferase deficiency (GNMT deficiency)', 'Glycine N-methyltransferase deficiency']	True	8.77771e-20	20	295	262	92.2646	4.23411	0.265	['PF13649']
P06493_1_297	P06493	CDK1	Cyclin-dependent kinase 1	0.253841	0.944849	0.657289	0.401119	62	True	True	89.2661	4.27994	True	['Acetylation', 'Ubiquitylation', 'Sumoylation', 'Phosphorylation']	False	0	[]	True	9.13397e-20	1	297	271	92.3115	4.59141	0.286185	['PF00069']
Q9H2U1_87_989	Q9H2U1	DHX36	ATP-dependent DNA/RNA helicase DHX36	0.286619	0.910048	0.465454	0.475283	39	False	False	87.8479	4.30131	False	[]	False	0	[]	True	9.16625e-20	87	989	789	91.8635	8.80779	0.22022	['PF00270', 'PF00271', 'PF04408', 'PF07717']
Q13402_995_1686	Q13402	MYO7A	Unconventional myosin-VIIa	0.290512	0.81543	0.564375	0.309404	76	False	False	81.4246	6.28096	False	['Phosphorylation']	True	12	['Usher syndrome type 1 (USH1)', 'Rare genetic deafness', 'Usher syndrome 1B (USH1B)', 'Usher syndrome', 'Usher syndrome type 1B (USH1B)', 'Autosomal dominant nonsyndromic hearing loss 11', 'Hearing loss, autosomal recessive', 'Autosomal recessive nonsyndromic hearing loss 2', 'Retinal dystrophy']	True	9.41202e-20	995	1686	526	84.0234	12.7775	0.243672	['PF00784']
Q8N841_60_461	Q8N841	TTLL6	Tubulin polyglutamylase TTLL6	0.264686	0.943186	0.597329	0.400533	43	False	False	90.9163	2.87723	False	[]	False	0	[]	True	9.64435e-20	60	461	398	89.126	5.37205	0.271255	['PF03133']
Q9UL54_6_319	Q9UL54	TAOK2	Serine/threonine-protein kinase TAO2	0.207623	0.935835	0.630119	0.394472	54	True	False	92.2552	2.72404	False	['Ubiquitylation', 'Phosphorylation']	False	0	[]	True	1.00788e-19	6	319	311	93.2859	3.99603	0.261829	['PF00069']
Q5VWP2_11_345	Q5VWP2	TENT5C	Terminal nucleotidyltransferase 5C	0.237572	0.906448	0.520557	0.466577	46	False	True	91.2074	4.17235	True	['Ubiquitylation']	False	0	[]	True	1.01292e-19	11	345	335	93.6066	4.61656	0.283382	['PF07984']
Q7L4E1_316_570	Q7L4E1	MIGA2	Mitoguardin 2	0.297365	0.78463	0.476295	0.418048	58	False	False	91.1119	3.29941	False	[]	False	0	[]	True	1.07731e-19	316	570	255	93.8603	4.41101	0.304223	['PF10265']
Q3V5L5_157_792	Q3V5L5	MGAT5B	Alpha-1,6-mannosylglycoprotein 6-beta-N-acetylglucosaminyltransferase B	0.332009	0.879107	0.417113	0.505194	36	False	False	94.5056	2.31489	False	['Other']	False	0	[]	True	1.08404e-19	157	792	600	93.0374	5.76735	0.252107	['PF15024']
Q8N3U4_82_1049	Q8N3U4	STAG2	Cohesin subunit SA-2	0.310416	0.854398	0.435177	0.446834	44	False	True	95.518	2.9125	True	[]	True	3	['STAG2-related disorder', 'Holoprosencephaly 13, X-linked', 'Mullegama-Klein-Martinez syndrome', 'Mullegama-Klein-Martinez syndrome (MKMS)']	True	1.1109e-19	82	1049	934	93.4476	9.14017	0.268727	['PF08514']
Q8NEV4_340_1102	Q8NEV4	MYO3A	Myosin-IIIa	0.315745	0.878921	0.503364	0.411547	46	False	False	86.4035	3.68738	False	['Ubiquitylation', 'Phosphorylation']	True	1	['Autosomal recessive nonsyndromic hearing loss 30']	True	1.1584e-19	340	1102	695	88.3556	8.95623	0.250669	['PF00063', 'PF00612']
Q9HB90_63_367	Q9HB90	RRAGC	Ras-related GTP-binding protein C	0.216523	0.933011	0.700509	0.323194	55	False	True	84.3202	4.59775	True	['Ubiquitylation']	False	0	[]	True	1.1589e-19	63	367	242	84.2059	6.58739	0.267051	['PF04670']
Q5VT25_2_417	Q5VT25	CDC42BPA	Serine/threonine-protein kinase MRCK alpha	0.243059	0.836154	0.563848	0.328399	55	True	False	92.0411	3.1602	False	['Phosphorylation']	False	0	[]	True	1.20714e-19	2	417	401	91.3806	5.4085	0.268921	['PF00069', 'PF00433']
P29475_758_1418	P29475	NOS1	Nitric oxide synthase, brain	0.277744	0.906113	0.490696	0.461904	47	False	False	89.1909	4.03554	False	['Phosphorylation']	False	0	[]	True	1.23727e-19	758	1418	605	91.0237	6.65907	0.23946	['PF00175', 'PF00258', 'PF00667']
Q8WWZ4_136_1508	Q8WWZ4	ABCA10	ATP-binding cassette sub-family A member 10	0.369936	0.924787	0.411304	0.568499	39	False	False	81.4079	5.23531	False	[]	False	0	[]	True	1.28279e-19	136	1508	534	83.1285	10.876	0.232567	['PF00005', 'PF12698']
Q8TEQ6_847_1494	Q8TEQ6	GEMIN5	Gem-associated protein 5	0.311188	0.516432	0.215876	0.330932	38	False	True	90.5992	3.04127	False	['Ubiquitylation']	True	1	['Neurodevelopmental disorder with cerebellar atrophy and motor dysfunction (NEDCAM)']	True	1.36991e-19	847	1494	493	83.5447	14.6221	0.290208	[]
Q15291_11_471	Q15291	RBBP5	Retinoblastoma-binding protein 5	0.188791	0.714572	0.52131	0.293758	91	False	True	91.8964	4.2291	True	['Methylation', 'Ubiquitylation', 'Acetylation', 'Phosphorylation']	False	0	[]	True	1.41515e-19	11	471	353	92.5355	5.17666	0.253386	['PF00400']
Q9H8E8_586_782	Q9H8E8	KAT14	Cysteine-rich protein 2-binding protein	0.222088	0.85033	0.629495	0.381442	72	False	False	92.5614	3.21177	False	[]	False	0	[]	True	1.59646e-19	586	782	197	92.12	4.61594	0.298309	['PF13673']
Q86Y91_3_360	Q86Y91	KIF18B	Kinesin-like protein KIF18B	0.219254	0.897673	0.676024	0.31111	67	False	False	89.8291	3.38184	False	['Ubiquitylation']	False	0	[]	True	1.59685e-19	3	360	315	90.8269	4.56827	0.251138	['PF00225']
Q2KHT3_20_830	Q2KHT3	CLEC16A	Protein CLEC16A	0.284948	0.833184	0.523173	0.346723	54	False	False	94.4844	2.29407	False	[]	False	0	[]	True	1.73433e-19	20	830	660	90.9658	9.12735	0.253171	['PF09758', 'PF19439']
Q92624_10_579	Q92624	APPBP2	Amyloid protein-binding protein 2	0.377533	0.769856	0.355139	0.454883	40	False	False	94.1843	2.21419	False	['Ubiquitylation']	False	0	[]	True	1.74775e-19	10	579	566	95.3334	4.42658	0.258082	['PF13374', 'PF13424']
Q8N766_29_960	Q8N766	EMC1	ER membrane protein complex subunit 1	0.26336	0.823636	0.346709	0.505667	37	False	True	89.7059	3.76289	True	['Ubiquitylation', 'Phosphorylation']	True	1	['Global developmental delay (DD)']	True	1.83678e-19	29	960	865	91.9606	9.20522	0.260949	['PF07774', 'PF13360']
Q9H1B5_158_865	Q9H1B5	XYLT2	Xylosyltransferase 2	0.259811	0.932446	0.367225	0.60314	32	False	False	96.1128	1.95723	False	['Other', 'Ubiquitylation']	False	0	[]	True	1.8485e-19	158	865	681	94.8076	5.27901	0.255607	['PF02485', 'PF12529']
Q9Y2H2_1_570	Q9Y2H2	INPP5F	Phosphatidylinositide phosphatase SAC2	0.273613	0.908707	0.430479	0.530011	34	False	False	83.2047	4.44818	False	[]	False	0	[]	True	1.89405e-19	1	570	466	89.107	5.46818	0.223958	['PF02383']
Q86X76_45_322	Q86X76	NIT1	Deaminated glutathione amidase	0.346258	0.859774	0.46687	0.524789	48	True	False	96.5975	2.30204	False	['Phosphorylation']	False	0	[]	True	1.92285e-19	45	322	278	96.8053	2.77428	0.256261	['PF00795']
Q1L5Z9_22_745	Q1L5Z9	LONRF2	LON peptidase N-terminal domain and RING finger protein 2	0.325884	0.771629	0.330653	0.480312	38	False	False	92.2347	2.72528	False	[]	False	0	[]	True	2.03852e-19	22	745	580	91.6221	12.5547	0.285284	['PF02190', 'PF13923']
P68371_2_429	P68371	TUBB4B	Tubulin beta-4B chain	0.154079	0.978287	0.879725	0.196432	141	False	False	93.6187	5.08899	False	['Ubiquitylation', 'Acetylation', 'Sumoylation', 'Phosphorylation', 'Methylation']	True	1	['Leber congenital amaurosis with early-onset deafness (LCAEOD)', 'Leber congenital amaurosis with early-onset deafness']	True	2.24869e-19	2	429	418	93.9691	5.27749	0.231163	['PF00091', 'PF03953']
P10809_26_551	P10809	HSPD1	60 kDa heat shock protein, mitochondrial	0.174967	0.931396	0.720342	0.306211	78	False	True	90.9346	3.31839	True	['Acetylation', 'Ubiquitylation', 'Other', 'Phosphorylation']	False	0	[]	True	2.34156e-19	26	551	336	93.4176	4.0336	0.265312	['PF00118']
P49419_31_539	P49419	ALDH7A1	Alpha-aminoadipic semialdehyde dehydrogenase	0.220162	0.970139	0.64411	0.381348	47	True	True	98.506	1.55794	True	[]	True	8	['Inborn genetic diseases', 'Pyridoxine-dependent epilepsy caused by ALDH7A1 mutant', 'Pyridoxine-dependent epilepsy (EPD)', 'Pyridoxine-dependent epilepsy (PDE)']	True	2.40843e-19	31	539	509	98.4604	2.5977	0.242994	['PF00171']
P40926_24_337	P40926	MDH2	Malate dehydrogenase, mitochondrial	0.227264	0.92629	0.620989	0.395967	49	True	True	91.9184	2.92099	False	['Acetylation', 'Ubiquitylation', 'Other', 'Phosphorylation']	False	0	[]	True	2.41185e-19	24	337	314	97.0134	2.55119	0.26604	['PF00056', 'PF02866']
Q04656_644_1413	Q04656	ATP7A	Copper-transporting ATPase 1	0.244401	0.949023	0.590351	0.405411	46	False	False	79.1361	4.60265	False	['Ubiquitylation']	True	6	['Menkes disease (MNK)', 'Cutis laxa, X-linked (OHS)', 'X-linked distal spinal muscular atrophy type 3', 'Menkes kinky-hair syndrome (MNK)']	True	2.50062e-19	644	1413	523	84.4874	10.1317	0.241176	['PF00122', 'PF00702']
Q9Y2K6_141_792	Q9Y2K6	USP20	Ubiquitin carboxyl-terminal hydrolase 20	0.259642	0.882114	0.528207	0.413322	46	True	False	92.9724	4.33927	False	['Methylation']	False	0	[]	True	2.59401e-19	141	792	416	92.4487	5.39511	0.259386	['PF00443', 'PF06337']
P51692_138_711	P51692	STAT5B	Signal transducer and activator of transcription 5B	0.39282	0.728866	0.407768	0.370177	59	False	True	93.4734	3.42517	False	['Ubiquitylation', 'Sumoylation', 'Phosphorylation']	True	1	['Growth hormone insensitivity with immune dysregulation 1, autosomal recessive', 'Growth hormone insensitivity syndrome with immune dysregulation 2, autosomal dominant (GHISID2)', 'Growth hormone insensitivity syndrome with immune dysregulation 2, autosomal dominant']	True	2.64879e-19	138	711	550	93.3788	7.73161	0.296601	['PF00017', 'PF01017', 'PF02864']
Q9P2E2_3_367	Q9P2E2	KIF17	Kinesin-like protein KIF17	0.231672	0.9044	0.676926	0.305993	68	False	False	88.3796	4.07788	False	['Ubiquitylation']	False	0	[]	True	2.85329e-19	3	367	349	90.0974	6.01381	0.289611	['PF00225']
Q92973_13_898	Q92973	TNPO1	Transportin-1	0.27156	0.902718	0.598131	0.329142	47	False	True	93.1017	2.66931	True	['Ubiquitylation']	False	0	[]	True	3.04383e-19	13	898	859	94.7253	7.55105	0.259213	['PF03810', 'PF13513']
Q9NW08_23_1045	Q9NW08	POLR3B	DNA-directed RNA polymerase III subunit RPC2	0.18675	0.927412	0.586566	0.359754	38	False	True	92.0697	3.69349	True	['Ubiquitylation', 'Phosphorylation']	True	3	['Hypomyelinating leukodystrophy 8 with or without oligodontia and-or hypogonadotropic hypogonadism', 'Charcot-Marie-Tooth disease, demyelinating, 1I (CMT1I)']	True	3.04506e-19	23	1045	969	90.9255	8.16438	0.255991	['PF00562', 'PF04561', 'PF04563', 'PF04565', 'PF04566', 'PF04567']
P52701_363_1303	P52701	MSH6	DNA mismatch repair protein Msh6	0.24517	0.934045	0.490368	0.472347	40	False	True	84.4523	3.90594	True	['Ubiquitylation']	True	24	['Lynch syndrome 5', 'Hereditary nonpolyposis colon cancer (HNPCC)', 'Hereditary nonpolyposis colorectal neoplasms', 'Colorectal cancer (CRC)', 'Lynch syndrome', 'Endometrial carcinoma', 'Carcinoma of colon (CRC)', 'Lynch-like syndrome', 'Hereditary cancer-predisposing syndrome', 'Hereditary non-polyposis colorectal cancer 5 (HNPCC5)']	True	3.094e-19	363	1303	866	90.9628	7.97385	0.241209	['PF00488', 'PF01624', 'PF05188', 'PF05190', 'PF05192']
Q9UK17_164_433	Q9UK17	KCND3	Potassium voltage-gated channel subfamily D member 3	0.153814	0.920403	0.788678	0.297697	126	False	True	89.2307	5.09496	True	['Phosphorylation']	True	9	['Variant of unknown significance', 'Spinocerebellar ataxia type 19/22 (SCA19)', 'Intellectual disability', 'Spinocerebellar ataxia 19 (SCA19)', 'Brugada syndrome 9 (BRGDA9)']	True	3.18154e-19	164	433	257	88.8601	6.54628	0.359052	['PF00520']
Q14332_199_556	Q14332	FZD2	Frizzled-2	0.292665	0.800202	0.443188	0.438315	46	False	False	89.0359	4.47906	False	['Phosphorylation']	True	2	['Autosomal dominant Robinow syndrome 2']	True	3.2191e-19	199	556	347	92.0717	5.0272	0.268551	['PF01534']
Q7Z4S6_8_409	Q7Z4S6	KIF21A	Kinesin-like protein KIF21A	0.190967	0.914198	0.623864	0.382714	63	False	False	89.4895	4.74984	False	['Ubiquitylation']	True	1	['Congenital fibrosis of extraocular muscles type 1', 'Fibrosis of extraocular muscles, congenital, 1 (CFEOM1)']	True	3.22285e-19	8	409	351	89.1689	6.66115	0.269046	['PF00225']
Q6IQ26_745_1287	Q6IQ26	DENND5A	DENN domain-containing protein 5A	0.278278	0.802538	0.456225	0.411971	51	False	False	85.7124	2.64929	False	[]	False	0	[]	True	3.26365e-19	745	1287	431	88.63	9.71606	0.235703	['PF01477', 'PF02759']
Q9H6R6_15_396	Q9H6R6	ZDHHC6	Palmitoyltransferase ZDHHC6	0.295542	0.904694	0.424044	0.546018	34	True	False	95.1485	2.06566	False	['Ubiquitylation']	False	0	[]	True	3.39336e-19	15	396	353	93.1053	6.03281	0.302776	['PF01529', 'PF07653']
P49760_142_484	P49760	CLK2	Dual specificity protein kinase CLK2	0.230531	0.975205	0.671552	0.365796	44	True	True	95.7757	2.5437	False	['Phosphorylation']	False	0	[]	True	3.39988e-19	142	484	343	96.2313	3.49364	0.26326	['PF00069']
Q7L7X3_6_314	Q7L7X3	TAOK1	Serine/threonine-protein kinase TAO1	0.22265	0.883023	0.634055	0.334679	63	True	False	90.9389	2.45006	False	['Phosphorylation']	True	1	['DEVELOPMENTAL DELAY WITH OR WITHOUT INTELLECTUAL IMPAIRMENT OR BEHAVIORAL ABNORMALITIES (DDIB)', 'Inborn genetic diseases', 'Developmental delay with or without intellectual impairment or behavioral abnormalities (DDIB)']	True	3.43418e-19	6	314	300	92.6077	3.85498	0.252728	['PF00069']
O95294_1_796	O95294	RASAL1	RasGAP-activating-like protein 1	0.287124	0.816446	0.476394	0.419172	47	False	False	92.616	3.23653	False	['Ubiquitylation']	False	0	[]	True	3.52277e-19	1	796	330	91.124	6.08591	0.254293	['PF00168', 'PF00169', 'PF00616', 'PF00779']
P26196_71_474	P26196	DDX6	Probable ATP-dependent RNA helicase DDX6	0.276966	0.968539	0.737342	0.306495	71	False	True	93.7432	5.12581	True	['Phosphorylation']	True	2	['Intellectual developmental disorder with impaired language and dysmorphic facies', 'Intellectual developmental disorder with impaired language and dysmorphic facies (IDDILF)']	True	3.66632e-19	71	474	404	94.1746	5.9217	0.253997	['PF00270', 'PF00271']
O00308_302_862	O00308	WWP2	NEDD4-like E3 ubiquitin-protein ligase WWP2	0.180598	0.912039	0.697688	0.282241	89	True	True	90.7076	4.04685	False	['Ubiquitylation', 'Phosphorylation']	False	0	[]	True	3.7045e-19	302	862	452	91.1776	7.00521	0.276579	['PF00397', 'PF00632']
Q92538_3_1717	Q92538	GBF1	Golgi-specific brefeldin A-resistance guanine nucleotide exchange factor 1	0.296443	0.94903	0.523344	0.441183	32	False	False	88.3441	3.56973	False	['Phosphorylation']	False	0	[]	True	4.19131e-19	3	1717	1211	89.5779	15.233	0.240544	['PF01369', 'PF12783', 'PF16213']
P22674_92_345	P22674	CCNO	Cyclin-O	0.235104	0.839099	0.570575	0.416976	68	False	False	96.4296	2.13849	False	[]	True	4	['Primary ciliary dyskinesia 29', 'Ciliary dyskinesia']	True	4.23108e-19	92	345	254	94.0285	3.71881	0.290414	['PF00134', 'PF02984']
A3KMH1_56_1529	A3KMH1	VWA8	von Willebrand factor A domain-containing protein 8	0.255377	0.931011	0.538009	0.413065	34	False	False	84.6088	3.55476	False	[]	False	0	[]	True	4.40917e-19	56	1529	909	85.7296	10.6587	0.234067	['PF07728']
O75027_453_709	O75027	ABCB7	ATP-binding cassette sub-family B member 7, mitochondrial	0.29166	0.943661	0.574609	0.485738	43	False	True	85.9349	4.89486	False	['Ubiquitylation', 'Phosphorylation']	False	0	[]	True	4.41047e-19	453	709	255	90.6164	4.97632	0.287595	['PF00005']
P47897_3_770	P47897	QARS1	Glutamine--tRNA ligase	0.24938	0.968955	0.580636	0.417253	38	False	True	90.3297	3.1322	True	['Acetylation', 'Ubiquitylation']	True	3	['Diffuse cerebral and cerebellar atrophy - intractable seizures - progressive microcephaly syndrome']	True	4.6714e-19	3	770	719	93.0114	9.26484	0.276447	['PF00749', 'PF03950', 'PF04557', 'PF04558']
Q9HD33_62_238	Q9HD33	MRPL47	39S ribosomal protein L47, mitochondrial	0.253532	0.881574	0.447708	0.564025	39	False	True	96.8597	2.16496	False	['Phosphorylation']	False	0	[]	True	4.72655e-19	62	238	177	95.9274	5.21471	0.466115	['PF06984']
Q2M3G0_29_1151	Q2M3G0	ABCB5	ATP-binding cassette sub-family B member 5	0.331406	0.901009	0.386333	0.541846	35	False	False	86.6157	3.32996	False	[]	False	0	[]	True	4.76923e-19	29	1151	894	89.3016	9.53009	0.246524	['PF00005', 'PF00664']
O95837_8_349	O95837	GNA14	Guanine nucleotide-binding protein subunit alpha-14	0.235021	0.934931	0.639236	0.36519	51	False	False	95.5363	2.94018	False	['Ribosylation', 'Ubiquitylation']	True	1	['Lobular capillary hemangioma', 'Kaposiform hemangioendothelioma', 'Congenital tufted angioma']	True	4.95947e-19	8	349	342	95.0538	5.28904	0.293113	['PF00503']
Q92793_1082_1697	Q92793	CREBBP	CREB-binding protein	0.217721	0.933009	0.666183	0.306815	58	False	False	91.2305	2.60877	False	['Acetylation']	True	16	['Malignant melanoma of skin (CMM)', 'Squamous cell lung carcinoma', 'Rubinstein-Taybi syndrome due to CREBBP mutations', 'Inborn genetic diseases', 'Rubinstein-Taybi syndrome (RSTS)', 'Neoplasm of the large intestine', 'Hepatocellular carcinoma (HCC)', 'Adenoid cystic carcinoma', 'Squamous cell carcinoma of the head and neck (HNSCC)', 'Glioblastoma', 'Rubinstein-Taybi syndrome 1 (RSTS1)', 'Neopl…	True	4.96364e-19	1082	1697	552	92.1141	7.03879	0.275363	['PF00439', 'PF06001', 'PF08214']
O75153_79_1245	O75153	CLUH	Clustered mitochondria protein homolog	0.286059	0.89913	0.518562	0.403298	39	False	False	91.5131	3.11631	False	['Methylation', 'Ubiquitylation']	False	0	[]	True	4.96614e-19	79	1245	895	92.1939	6.83174	0.238014	['PF12807', 'PF13236', 'PF13424', 'PF15044']
P53611_4_331	P53611	RABGGTB	Geranylgeranyl transferase type-2 subunit beta	0.236836	0.918219	0.553976	0.443859	40	False	True	98.322	1.50075	True	['Phosphorylation']	False	0	[]	True	5.27754e-19	4	331	328	97.161	2.83655	0.253586	['PF00432']
P49368_14_525	P49368	CCT3	T-complex protein 1 subunit gamma	0.21569	0.921109	0.664994	0.312849	70	False	True	90.0689	3.99667	True	['Ubiquitylation', 'Sumoylation', 'Phosphorylation']	False	0	[]	True	5.40833e-19	14	525	509	91.38	6.97543	0.281486	['PF00118']
Q92620_406_1151	Q92620	DHX38	Pre-mRNA-splicing factor ATP-dependent RNA helicase PRP16	0.201262	0.937087	0.713693	0.245433	44	False	True	84.643	4.43605	False	['Ubiquitylation']	False	0	[]	True	5.45531e-19	406	1151	645	86.5259	7.85645	0.241021	['PF00270', 'PF00271', 'PF04408', 'PF07717']
Q96DX4_99_520	Q96DX4	RSPRY1	RING finger and SPRY domain-containing protein 1	0.317736	0.796536	0.494905	0.380155	63	False	False	93.1571	3.49635	False	['Ubiquitylation', 'Phosphorylation']	False	0	[]	True	5.66819e-19	99	520	418	95.2387	4.07478	0.247648	['PF00622']
Q9UBG7_49_477	Q9UBG7	RBPJL	Recombining binding protein suppressor of hairless-like protein	0.312053	0.891654	0.583427	0.360203	43	False	False	92.3263	2.89719	False	['Ubiquitylation', 'Phosphorylation']	False	0	[]	True	5.83373e-19	49	477	379	91.2738	6.16289	0.261937	['PF09270', 'PF09271', 'PF20144']
Q4V339_40_378	Q4V339	CBWD6	COBW domain-containing protein 6	0.287516	0.822965	0.489633	0.41152	38	False	False	84.5432	3.50699	False	['Ubiquitylation']	False	0	[]	True	5.87253e-19	40	378	269	88.4822	5.23241	0.225218	['PF02492', 'PF07683']
Q96EB6_150_659	Q96EB6	SIRT1	NAD-dependent protein deacetylase sirtuin-1	0.262467	0.892931	0.560208	0.391994	44	True	True	86.2641	3.80269	True	['Acetylation', 'Phosphorylation']	False	0	[]	True	6.07149e-19	150	659	371	92.0174	6.50498	0.280589	['PF02146']
Q86XE0_25_401	Q86XE0	SNX32	Sorting nexin-32	0.282257	0.909505	0.584754	0.397456	60	False	True	89.2268	3.63725	True	['Ubiquitylation', 'Phosphorylation']	False	0	[]	True	6.19517e-19	25	401	366	92.365	5.69021	0.333826	['PF00787', 'PF09325']
Q8N8N7_1_347	Q8N8N7	PTGR2	Prostaglandin reductase 2	0.272567	0.872338	0.535544	0.407698	44	False	True	95.8123	2.30269	False	['Phosphorylation']	False	0	[]	True	6.81242e-19	1	347	347	96.6322	3.29289	0.257052	['PF00107', 'PF16884']
A0AVF1_27_554	A0AVF1	TTC26	Intraflagellar transport protein 56	0.236025	0.809653	0.547279	0.300145	56	False	False	95.6188	2.03568	False	['Ubiquitylation', 'Phosphorylation']	True	1	['Biliary, renal, neurologic, and skeletal syndrome (BRENS)', 'Caroli disease']	True	6.82182e-19	27	554	521	94.2246	7.62227	0.317754	['PF12895']
P30291_292_570	P30291	WEE1	Wee1-like protein kinase	0.288955	0.823041	0.532976	0.416452	61	True	True	90.5792	3.32099	False	['Ubiquitylation']	False	0	[]	True	6.9815e-19	292	570	257	93.7397	3.65968	0.269184	['PF00069']
O75914_82_557	O75914	PAK3	Serine/threonine-protein kinase PAK 3	0.29427	0.955797	0.66288	0.356776	46	True	True	90.6798	3.17453	False	['Ubiquitylation', 'Phosphorylation']	True	2	['Intellectual disability, X-linked 30 (XLID30)']	True	7.31284e-19	82	557	339	92.3079	4.90183	0.252345	['PF00069', 'PF00786']
O95271_181_639	O95271	TNKS	Poly [ADP-ribose] polymerase tankyrase-1	0.283721	0.841105	0.564662	0.327074	50	False	True	94.974	2.43536	True	['Ubiquitylation', 'Phosphorylation']	False	0	[]	True	7.9351e-19	181	639	459	94.4583	7.71408	0.259791	['PF00023', 'PF12796', 'PF13606']
Q96RP9_41_521	Q96RP9	GFM1	Elongation factor G, mitochondrial	0.201532	0.924303	0.644568	0.345814	60	False	True	82.2415	5.10094	False	['Acetylation', 'Phosphorylation']	True	7	['Hepatoencephalopathy due to combined oxidative phosphorylation defect type 1', 'Combined oxidative phosphorylation deficiency 1 (COXPD1)']	True	8.16201e-19	41	521	448	87.2048	6.60849	0.230294	['PF00009', 'PF03144', 'PF14492']
Q96BY7_23_2074	Q96BY7	ATG2B	Autophagy-related protein 2 homolog B	0.296339	0.740002	0.380487	0.378853	44	False	False	84.8132	3.85026	False	['Phosphorylation']	False	0	[]	True	8.29946e-19	23	2074	947	87.6065	14.4287	0.24592	['PF09333', 'PF12624']
Q9UKF6_5_459	Q9UKF6	CPSF3	Cleavage and polyadenylation specificity factor subunit 3	0.222557	0.873278	0.672357	0.256732	65	False	True	92.3946	3.09938	True	['Ubiquitylation', 'Phosphorylation']	False	0	[]	True	8.54403e-19	5	459	453	94.0428	4.05774	0.230746	['PF00753', 'PF07521', 'PF10996']
Q9P217_62_1185	Q9P217	ZSWIM5	Zinc finger SWIM domain-containing protein 5	0.307561	0.853559	0.492884	0.382487	43	False	False	90.7581	3.32445	False	[]	False	0	[]	True	8.73722e-19	62	1185	949	91.5172	14.4985	0.281171	[]
Q9BW62_187_489	Q9BW62	KATNAL1	Katanin p60 ATPase-containing subunit A-like 1	0.26072	0.92444	0.726358	0.316642	82	False	True	85.0156	4.86202	False	['Phosphorylation']	False	0	[]	True	8.93446e-19	187	489	276	88.1439	6.55503	0.288815	['PF00004', 'PF09336', 'PF17862']
Q8WUM4_28_715	Q8WUM4	PDCD6IP	Programmed cell death 6-interacting protein	0.295519	0.833366	0.471997	0.428043	50	False	True	93.1596	2.88164	True	['Methylation', 'Ubiquitylation', 'Phosphorylation']	False	0	[]	True	8.942e-19	28	715	359	91.8825	6.88801	0.331379	['PF03097', 'PF13949']
Q96FS4_109_780	Q96FS4	SIPA1	Signal-induced proliferation-associated protein 1	0.2981	0.909199	0.483713	0.471515	41	False	False	92.1893	3.0207	False	['Ubiquitylation', 'Phosphorylation']	False	0	[]	True	9.00838e-19	109	780	577	91.7158	8.51272	0.255915	['PF00595', 'PF02145']
P24928_12_1486	P24928	POLR2A	DNA-directed RNA polymerase II subunit RPB1	0.205791	0.938091	0.714389	0.237655	64	False	True	86.0333	4.10803	True	['Ubiquitylation', 'Phosphorylation']	False	0	[]	True	9.20399e-19	12	1486	1396	91.328	9.86071	0.267367	['PF00623', 'PF04983', 'PF04990', 'PF04992', 'PF04997', 'PF04998', 'PF05000']
Q5TA45_2_449	Q5TA45	INTS11	Integrator complex subunit 11	0.180697	0.912119	0.709053	0.27957	81	False	True	90.2443	3.50805	True	['Ubiquitylation', 'Phosphorylation']	False	0	[]	True	9.40464e-19	2	449	444	93.2632	4.50363	0.235424	['PF07521', 'PF10996', 'PF16661']
Q9NSD7_74_407	Q9NSD7	RXFP3	Relaxin-3 receptor 1	0.196809	0.931722	0.735452	0.33587	101	False	False	93.0394	4.71957	False	['Other']	False	0	[]	True	9.99711e-19	74	407	284	92.8484	5.53709	0.272783	['PF00001']
O14795_453_1394	O14795	UNC13B	Protein unc-13 homolog B	0.178872	0.871396	0.648932	0.253096	80	False	False	84.5495	6.18931	False	[]	False	0	[]	True	1.01099e-18	453	1394	844	89.2904	14.1989	0.262442	['PF00130', 'PF00168', 'PF06292']
Q9ULV8_11_323	Q9ULV8	CBLC	E3 ubiquitin-protein ligase CBL-C	0.271684	0.745043	0.438181	0.379845	44	False	True	92.1852	2.15145	True	[]	False	0	[]	True	1.01211e-18	11	323	304	92.1805	4.26535	0.271452	['PF02262', 'PF02761', 'PF02762']
Q8NH55_24_306	Q8NH55	OR52E5	Olfactory receptor 52E5	0.27189	0.909707	0.711271	0.34338	84	False	False	88.6456	6.71964	False	['Other']	False	0	[]	True	1.02956e-18	24	306	229	88.123	6.8758	0.286076	['PF13853']
A6NNM8_87_493	A6NNM8	TTLL13P	Tubulin polyglutamylase TTLL13P	0.263431	0.952986	0.583491	0.416865	35	False	False	92.7671	2.6329	False	[]	False	0	[]	True	1.04967e-18	87	493	391	89.8677	5.48115	0.264815	['PF03133']
Q7KZ85_273_1319	Q7KZ85	SUPT6H	Transcription elongation factor SPT6	0.229963	0.758442	0.471028	0.312787	58	False	True	88.0093	3.56718	False	['Ubiquitylation', 'Phosphorylation']	False	0	[]	True	1.05625e-18	273	1319	903	90.6701	9.15561	0.262779	['PF00575', 'PF14635', 'PF14639', 'PF14641', 'PF17674']
P22234_6_425	P22234	PAICS	Multifunctional protein ADE2	0.287419	0.924696	0.567219	0.420562	48	False	True	95.2571	2.5602	False	['Acetylation', 'Ubiquitylation', 'Phosphorylation']	True	1	['Phosphoribosylaminoimidazole carboxylase deficiency (PAICSD)']	True	1.06313e-18	6	425	420	96.1623	4.11363	0.288888	['PF00731', 'PF01259']
Q9H089_52_563	Q9H089	LSG1	Large subunit GTPase 1 homolog	0.322421	0.904701	0.554424	0.410902	45	False	True	87.3496	4.08306	False	['Ubiquitylation', 'Phosphorylation']	False	0	[]	True	1.07119e-18	52	563	374	88.5062	6.65549	0.279365	['PF01926']
O43776_79_548	O43776	NARS1	Asparagine--tRNA ligase, cytoplasmic	0.264513	0.986241	0.699872	0.321949	41	False	True	92.4107	3.29643	False	['Ubiquitylation']	True	3	['Neurodevelopmental disorder with microcephaly, impaired language, epilepsy, and gait abnormalities (NEDMILEG)']	True	1.09252e-18	79	548	470	94.8836	5.10858	0.301412	['PF00152', 'PF01336']
Q9Y2T2_1_418	Q9Y2T2	AP3M1	AP-3 complex subunit mu-1	0.230927	0.874492	0.638839	0.323883	79	False	False	92.2316	3.6482	False	['Ubiquitylation', 'Phosphorylation']	False	0	[]	True	1.11599e-18	1	418	392	93.9786	6.09594	0.296409	['PF00928', 'PF01217']
O14733_93_402	O14733	MAP2K7	Dual specificity mitogen-activated protein kinase kinase 7	0.278245	0.943581	0.568846	0.45255	38	True	True	87.3713	3.08158	False	['Ubiquitylation', 'Phosphorylation']	False	0	[]	True	1.15992e-18	93	402	280	90.7674	4.70636	0.281055	['PF00069']
Q9Y2T6_14_302	Q9Y2T6	GPR55	G-protein coupled receptor 55	0.199638	0.73434	0.498591	0.367636	80	False	False	92.7116	3.88719	False	[]	False	0	[]	True	1.18541e-18	14	302	276	90.9439	6.05108	0.280284	['PF00001']
O00116_80_658	O00116	AGPS	Alkyldihydroxyacetonephosphate synthase, peroxisomal	0.244825	0.966063	0.541788	0.461314	33	True	False	98.2776	1.47392	False	[]	True	2	['Rhizomelic chondrodysplasia punctata type 3 (RCDP3)', 'Rhizomelic chondrodysplasia punctata 3 (RCDP3)']	True	1.19156e-18	80	658	557	97.1458	2.96476	0.235698	['PF01565', 'PF02913']
Q9UKU0_24_557	Q9UKU0	ACSL6	Long-chain-fatty-acid--CoA ligase 6	0.29791	0.916862	0.428872	0.538975	35	False	False	89.3483	3.30278	False	['Ubiquitylation']	False	0	[]	True	1.22666e-18	24	557	525	92.7694	5.39642	0.244776	['PF00501']
Q9Y223_8_389	Q9Y223	GNE	Bifunctional UDP-N-acetylglucosamine 2-epimerase/N-acetylmannosamine kinase	0.295474	0.864283	0.70473	0.235362	86	False	True	94.8286	2.55798	False	['Ubiquitylation']	True	13	['Sialuria (SIALURIA)', 'GNE myopathy (NM)', 'Sialuria', 'Inborn genetic diseases', 'Nonaka myopathy (NM)']	True	1.25676e-18	8	389	381	95.808	3.10854	0.230013	['PF02350']
Q8NBJ5_44_575	Q8NBJ5	COLGALT1	Procollagen galactosyltransferase 1	0.344107	0.862898	0.39166	0.511994	32	False	False	92.3766	3.63574	False	[]	False	0	[]	True	1.28978e-18	44	575	530	94.9323	5.1709	0.245705	['PF01755', 'PF13704']
Q9NQ11_36_727	Q9NQ11	ATP13A2	Polyamine-transporting ATPase 13A2	0.28707	0.815646	0.376909	0.482611	35	False	True	85.1466	4.13241	False	[]	True	1	['Kufor-Rakeb syndrome (KRS)', 'Autosomal recessive spastic paraplegia type 78']	True	1.34794e-18	36	727	477	85.2	9.78901	0.269982	['PF00122', 'PF00702', 'PF12409']
P52294_46_505	P52294	KPNA1	Importin subunit alpha-5	0.288601	0.980413	0.657731	0.374213	42	False	True	93.9764	3.30006	True	['Ubiquitylation', 'Phosphorylation']	False	0	[]	True	1.4001e-18	46	505	425	95.9517	4.14128	0.238675	['PF00514', 'PF16186']
P0CG08_2_446	P0CG08	GPR89B	Golgi pH regulator B	0.211952	0.909714	0.594599	0.363936	44	False	False	85.9255	3.73053	False	[]	False	0	[]	True	1.47314e-18	2	446	377	87.4983	7.47719	0.300608	['PF12430', 'PF12537']
P16435_67_677	P16435	POR	NADPH--cytochrome P450 reductase	0.218152	0.924263	0.566565	0.398628	46	False	True	93.773	3.45851	False	[]	True	5	['Disordered steroidogenesis due to cytochrome P450 oxidoreductase deficiency (DISPORD)', 'Congenital adrenal hyperplasia due to cytochrome P450 oxidoreductase deficiency', 'Antley-Bixler syndrome, with genital anomalies and disordered steroidogenesis (ABS1)', 'Antley-Bixler syndrome without genital anomalies or disordered steroidogenesis (ABS2)', 'Antley-Bixler syndrome with genital anomalies an…	True	1.54011e-18	67	677	601	95.7391	4.71782	0.248943	['PF00175', 'PF00258', 'PF00667']
Q8N142_28_457	Q8N142	ADSS1	Adenylosuccinate synthetase isozyme 1	0.272674	0.902006	0.534859	0.429867	41	True	False	92.5049	2.53557	False	['Acetylation']	False	0	[]	True	1.65653e-18	28	457	428	95.4051	3.56125	0.253157	['PF00709']
Q01082_295_845	Q01082	SPTBN1	Spectrin beta chain, non-erythrocytic 1	0.275782	0.905566	0.563833	0.381786	47	False	False	89.1477	3.66799	False	['Ubiquitylation', 'Phosphorylation']	True	2	['Developmental delay, impaired speech, and behavioral abnormalities (DDISBA)']	True	1.66289e-18	295	845	505	85.1454	18.4536	0.334248	['PF00435']
P38606_17_617	P38606	ATP6V1A	V-type proton ATPase catalytic subunit A	0.154054	0.928508	0.749476	0.224467	84	False	True	91.568	3.78264	True	['Methylation', 'Ubiquitylation', 'Phosphorylation']	True	6	['Epileptic encephalopathy, infantile or early childhood, 3 (IECEE3)', 'Inborn genetic diseases', 'Epileptic encephalopathy, infantile or early childhood, 3', 'Cerebral visual impairment and intellectual disability']	True	1.77481e-18	17	617	601	92.2596	6.17065	0.256033	['PF00006', 'PF02874', 'PF16886']
Q96G46_24_643	Q96G46	DUS3L	tRNA-dihydrouridine(47) synthase [NAD(P)(+)]-like	0.327403	0.871393	0.518036	0.405491	45	True	False	93.5049	2.95072	False	['Methylation', 'Ubiquitylation']	False	0	[]	True	1.78761e-18	24	643	484	93.7288	4.96441	0.243844	['PF01207', 'PF18044']
Q09013_1_407	Q09013	DMPK	Myotonin-protein kinase	0.295423	0.967803	0.657086	0.361299	42	True	True	93.32	2.70153	False	['Ubiquitylation', 'Phosphorylation']	False	0	[]	True	1.86662e-18	1	407	399	92.108	5.35957	0.28221	['PF00069']
P00390_61_522	P00390	GSR	Glutathione reductase, mitochondrial	0.284015	0.825177	0.54405	0.34026	61	False	True	98.4167	1.66289	False	['Other', 'Ubiquitylation', 'Acetylation', 'Phosphorylation']	False	0	[]	True	1.97758e-18	61	522	462	98.3724	2.67282	0.28566	['PF02852', 'PF07992']
O43766_65_368	O43766	LIAS	Lipoyl synthase, mitochondrial	0.200342	0.940042	0.663231	0.352894	47	False	False	89.513	3.19461	False	[]	True	4	['Lipoic acid synthetase deficiency', 'Hyperglycinemia, lactic acidosis, and seizures (HGCLAS)', 'Inborn genetic diseases']	True	1.99755e-18	65	368	287	91.5954	4.24849	0.258427	['PF04055']
Q5VV42_60_514	Q5VV42	CDKAL1	Threonylcarbamoyladenosine tRNA methylthiotransferase	0.233386	0.9223	0.592409	0.379552	42	False	False	94.0221	2.94802	False	['Ubiquitylation']	False	0	[]	True	2.00479e-18	60	514	455	94.8269	4.47065	0.241248	['PF00919', 'PF01938', 'PF04055']
O15381_575_854	O15381	NVL	Nuclear valosin-containing protein-like	0.197692	0.938921	0.631632	0.392442	46	False	True	87.1243	3.54872	False	['Phosphorylation']	False	0	[]	True	2.0842e-18	575	854	264	87.0377	5.94892	0.294138	['PF00004', 'PF17862']
Q9BVS4_5_300	Q9BVS4	RIOK2	Serine/threonine-protein kinase RIO2	0.228543	0.921923	0.641399	0.360218	50	True	True	88.2632	3.53608	False	[]	False	0	[]	True	2.13485e-18	5	300	277	90.2888	5.21393	0.284424	['PF01163', 'PF09202']
Q8NCL9_48_456	Q8NCL9	APCDD1L	Protein APCDD1-like	0.298471	0.622014	0.354348	0.321006	55	False	False	93.7095	2.62512	False	[]	False	0	[]	True	2.13503e-18	48	456	406	93.302	5.09711	0.285915	['PF14921']
P63096_6_347	P63096	GNAI1	Guanine nucleotide-binding protein G(i) subunit alpha-1	0.225491	0.88736	0.632212	0.329617	61	False	True	95.9397	2.84128	True	['Ribosylation', 'Ubiquitylation', 'Other', 'Phosphorylation']	True	3	['Neurodevelopmental disorder with hypotonia, impaired speech, and behavioral abnormalities (NEDHISB)', 'Neurodevelopmental disorder']	True	2.14789e-18	6	347	342	94.9782	5.01024	0.290708	['PF00503']
P48736_36_1092	P48736	PIK3CG	Phosphatidylinositol 4,5-bisphosphate 3-kinase catalytic subunit gamma isoform	0.283695	0.924583	0.573738	0.373737	46	False	True	92.0696	4.70525	False	['Ubiquitylation']	True	1	['Immunodeficiency 97 with autoinflammation (IMD97)']	True	2.21141e-18	36	1092	989	92.886	7.65643	0.241066	['PF00454', 'PF00613', 'PF00792', 'PF00794', 'PF19710']
P56192_227_820	P56192	MARS1	Methionine--tRNA ligase, cytoplasmic	0.202123	0.911033	0.547019	0.407069	44	False	True	91.8761	2.68497	False	['Phosphorylation']	True	3	['Interstitial lung and liver disease (ILLD)', 'Severe early-onset pulmonary alveolar proteinosis due to MARS deficiency']	True	2.25817e-18	227	820	594	95.3643	4.79599	0.249352	['PF09334', 'PF19303']
Q8NI60_203_647	Q8NI60	COQ8A	Atypical kinase COQ8A, mitochondrial	0.244994	0.938567	0.553755	0.447084	39	True	True	83.2144	4.43044	False	[]	True	7	['Coenzyme Q10 deficiency, primary, 4 (COQ10D4)', 'Inborn genetic diseases', 'Mitochondrial disease', 'Autosomal recessive cerebellar ataxia', 'Autosomal recessive ataxia due to ubiquinone deficiency']	True	2.345e-18	203	647	352	88.0303	5.97853	0.231657	['PF03109']
Q13554_9_299	Q13554	CAMK2B	Calcium/calmodulin-dependent protein kinase type II subunit beta	0.182189	0.980236	0.859811	0.20952	91	True	True	92.2943	3.14399	False	['Acetylation', 'Ubiquitylation', 'Methylation', 'Phosphorylation']	True	2	['Intellectual disability, autosomal dominant 54', 'Intellectual disability', 'Intellectual developmental disorder, autosomal dominant 54 (MRD54)']	True	2.47828e-18	9	299	289	94.2588	3.46341	0.264565	['PF00069']
Q15392_29_516	Q15392	DHCR24	Delta(24)-sterol reductase	0.26072	0.826163	0.565352	0.326469	72	False	False	88.4663	4.0892	False	['Ubiquitylation', 'Phosphorylation']	True	3	['Desmosterolosis (DESMOS)', 'Desmosterolosis']	True	2.67954e-18	29	516	480	93.6479	4.31697	0.231207	['PF01565']
Q14139_77_981	Q14139	UBE4A	Ubiquitin conjugation factor E4 A	0.343854	0.876714	0.323269	0.580843	30	False	False	90.387	2.59433	False	[]	False	0	[]	True	2.69121e-18	77	981	867	92.6437	8.65987	0.256807	['PF10408']
Q12805_160_493	Q12805	EFEMP1	EGF-containing fibulin-like extracellular matrix protein 1	0.208179	0.892521	0.660342	0.323473	81	False	False	91.9353	3.30582	False	['Other', 'Phosphorylation']	True	2	['Nyctalopia', 'Doyne honeycomb retinal dystrophy (DHRD)', 'Malattia leventinese (MLVT)', 'Retinal dystrophy']	True	2.83841e-18	160	493	326	89.9278	10.747	0.386215	['PF07645', 'PF12662']
O94887_534_1024	O94887	FARP2	FERM, ARHGEF and pleckstrin domain-containing protein 2	0.291489	0.743592	0.468469	0.323015	47	False	False	92.7094	2.68216	False	[]	False	0	[]	True	2.94592e-18	534	1024	424	93.7173	4.72011	0.247318	['PF00169', 'PF00621']
Q8WYR1_7_879	Q8WYR1	PIK3R5	Phosphoinositide 3-kinase regulatory subunit 5	0.232161	0.836466	0.615395	0.285792	89	False	False	88.3287	4.84143	False	['Acetylation', 'Ubiquitylation']	False	0	[]	True	2.99984e-18	7	879	534	90.9786	6.29991	0.219548	['PF10486']
Q9BV10_9_486	Q9BV10	ALG12	Dol-P-Man:Man(7)GlcNAc(2)-PP-Dol alpha-1,6-mannosyltransferase	0.244551	0.887019	0.424814	0.509826	34	False	False	93.4256	2.56964	False	[]	True	5	['Congenital disorder of glycosylation 1G (CDG1G)', 'ALG12-congenital disorder of glycosylation (CDG1G)']	True	3.04495e-18	9	486	478	94.2526	4.46505	0.261143	['PF03901']
Q9UP95_89_679	Q9UP95	SLC12A4	Solute carrier family 12 member 4	0.360424	0.790483	0.445622	0.399584	53	False	True	88.6572	4.09085	False	['Acetylation', 'Ubiquitylation']	False	0	[]	True	3.04808e-18	89	679	571	90.4279	6.54329	0.232958	['PF00324']
P49591_1_478	P49591	SARS1	Serine--tRNA ligase, cytoplasmic	0.228274	0.975084	0.659319	0.358647	44	False	True	93.0275	3.41018	True	['Acetylation', 'Ubiquitylation', 'Methylation', 'Phosphorylation']	False	0	[]	True	3.11338e-18	1	478	478	95.9836	4.74693	0.282822	['PF00587', 'PF02403']
Q8N461_94_479	Q8N461	FBXL16	F-box/LRR-repeat protein 16	0.268032	0.881507	0.510602	0.439531	42	False	False	95.4919	2.56882	False	[]	False	0	[]	True	3.12179e-18	94	479	386	95.1462	5.12779	0.274289	['PF13516']
Q5T4B2_29_557	Q5T4B2	CERCAM	Inactive glycosyltransferase 25 family member 3	0.308948	0.847897	0.374116	0.518839	33	False	False	91.5173	4.05133	False	[]	False	0	[]	True	3.16218e-18	29	557	525	94.8593	5.19976	0.235265	['PF01755', 'PF13704']
Q14534_122_571	Q14534	SQLE	Squalene monooxygenase	0.226759	0.851685	0.626729	0.280564	66	False	True	97.5052	2.0567	False	['Methylation', 'Ubiquitylation']	False	0	[]	True	3.369e-18	122	571	450	97.22	2.9515	0.239964	['PF08491', 'PF13450']
Q9Y620_542_904	Q9Y620	RAD54B	DNA repair and recombination protein RAD54B	0.266802	0.870403	0.497017	0.494341	46	False	False	84.667	3.63133	False	['Ubiquitylation']	True	1	['Non-Hodgkin lymphoma (NHL)']	True	3.4794e-18	542	904	259	85.5884	5.90367	0.220047	['PF00271']
O60292_334_1050	O60292	SIPA1L3	Signal-induced proliferation-associated 1-like protein 3	0.291628	0.899634	0.494397	0.444123	38	False	False	91.5089	3.03269	False	['Ubiquitylation']	False	0	[]	True	3.52615e-18	334	1050	592	91.1883	6.65019	0.24593	['PF02145']
Q9H0C3_3_416	Q9H0C3	TMEM117	Transmembrane protein 117	0.291874	0.801971	0.591614	0.293707	84	False	False	85.3638	5.05882	False	[]	False	0	[]	True	3.53017e-18	3	416	365	88.8306	6.45945	0.273483	['PF15113']
Q92560_4_695	Q92560	BAP1	Ubiquitin carboxyl-terminal hydrolase BAP1	0.295022	0.89417	0.569905	0.401772	49	True	False	89.1684	3.15314	False	[]	True	8	['Neurodevelopmental disorder', 'Hereditary cancer-predisposing syndrome', 'BAP1-related tumor predisposition syndrome (TPDS)', 'Kury-Isidor syndrome (KURIS)']	True	3.67986e-18	4	695	317	91.4097	5.96808	0.28751	['PF01088', 'PF18031']
Q6Y288_52_481	Q6Y288	B3GLCT	Beta-1,3-glucosyltransferase	0.36107	0.8637	0.421824	0.496508	34	False	False	95.3003	2.5776	False	[]	False	0	[]	True	3.71701e-18	52	481	422	94.6629	4.07252	0.242315	['PF02434']
Q86UA1_76_606	Q86UA1	PRPF39	Pre-mRNA-processing factor 39	0.296481	0.95456	0.469068	0.521017	30	False	False	96.8997	1.80033	False	['Ubiquitylation']	False	0	[]	True	3.73426e-18	76	606	511	95.394	6.64911	0.283055	[]
Q9H4A5_43_285	Q9H4A5	GOLPH3L	Golgi phosphoprotein 3-like	0.229777	0.862629	0.611334	0.373927	61	False	False	91.4308	4.00465	False	['Ubiquitylation']	False	0	[]	True	3.73956e-18	43	285	238	93.95	4.02765	0.301245	['PF05719']
Q9HCS5_10_356	Q9HCS5	EPB41L4A	Band 4.1-like protein 4A	0.246204	0.847442	0.540079	0.403512	61	False	False	91.9928	2.76904	False	[]	False	0	[]	True	3.76011e-18	10	356	305	92.8851	5.28874	0.270822	['PF00373', 'PF08736', 'PF09379', 'PF09380']
Q9BZX2_18_231	Q9BZX2	UCK2	Uridine-cytidine kinase 2	0.256564	0.941125	0.623977	0.447126	50	False	True	97.8182	1.86416	False	['Methylation', 'Ubiquitylation', 'Phosphorylation']	False	0	[]	True	3.95764e-18	18	231	214	96.8162	2.8422	0.288818	['PF00485']
Q6ZRH7_43_1088	Q6ZRH7	CATSPERG	Cation channel sperm-associated protein subunit gamma	0.344855	0.712488	0.335189	0.395768	35	False	False	86.8334	5.06433	False	[]	False	0	[]	True	3.98607e-18	43	1088	985	89.9642	9.59585	0.253401	[]
P19784_7_334	P19784	CSNK2A2	Casein kinase II subunit alpha'	0.213214	0.927672	0.720918	0.281092	64	True	True	96.105	2.48652	False	['Acetylation', 'Ubiquitylation', 'Phosphorylation']	False	0	[]	True	4.06224e-18	7	334	328	97.1854	2.87228	0.26144	['PF00069']
Q92540_2_493	Q92540	SMG7	Protein SMG7	0.328124	0.85842	0.398835	0.510337	36	False	True	96.1258	2.05386	False	['Ubiquitylation', 'Phosphorylation']	False	0	[]	True	4.09925e-18	2	493	449	93.9504	5.45459	0.260569	['PF10373', 'PF10374']
Q08289_91_469	Q08289	CACNB2	Voltage-dependent L-type calcium channel subunit beta-2	0.247665	0.93487	0.752761	0.269052	74	False	False	96.4823	2.38079	False	[]	False	0	[]	True	4.1027e-18	91	469	280	94.9634	4.19037	0.290718	['PF00625']
Q9Y446_318_795	Q9Y446	PKP3	Plakophilin-3	0.255965	0.904811	0.56568	0.404099	50	False	False	95.3062	2.61408	False	['Ubiquitylation', 'Phosphorylation']	False	0	[]	True	4.27621e-18	318	795	433	94.1652	4.76358	0.233816	['PF00514']
Q96Q11_28_432	Q96Q11	TRNT1	CCA tRNA nucleotidyltransferase 1, mitochondrial	0.285025	0.902388	0.456392	0.49996	34	True	True	94.6532	2.45156	False	[]	True	4	['Congenital sideroblastic anemia-B-cell immunodeficiency-periodic fever-developmental delay syndrome', 'Sideroblastic anemia with B-cell immunodeficiency, periodic fevers, and developmental delay (SIFD)']	True	4.58342e-18	28	432	394	95.0314	5.63645	0.293618	['PF01743', 'PF12627']
A6NKB5_936_1870	A6NKB5	PCNX2	Pecanex-like protein 2	0.215977	0.931767	0.530533	0.44075	39	False	False	81.2454	4.0194	False	['Other']	False	0	[]	True	4.69977e-18	936	1870	539	84.6827	6.81362	0.209495	['PF05041']
P54098_68_1234	P54098	POLG	DNA polymerase subunit gamma-1	0.271041	0.848115	0.470175	0.406084	42	False	True	89.775	3.66372	False	['Ubiquitylation']	True	23	['Progressive external ophthalmoplegia with mitochondrial DNA deletions, autosomal dominant, 1 (PEOA1)', 'Progressive external ophthalmoplegia with mitochondrial DNA deletions, autosomal recessive, 1 (PEOB1)', 'Sensory ataxic neuropathy, dysarthria, and ophthalmoparesis (SANDO)', 'Mitochondrial DNA depletion syndrome 4A (MTDPS4A)', 'Inborn genetic diseases', 'Progressive sclerosing poliodystrophy…	True	4.7772e-18	68	1234	843	90.8062	8.07041	0.214378	['PF00476', 'PF18136']
Q5T2R2_93_414	Q5T2R2	PDSS1	All trans-polyprenyl-diphosphate synthase PDSS1	0.252706	0.950704	0.513923	0.508827	32	False	False	92.6209	2.2627	False	[]	True	1	['Deafness-encephaloneuropathy-obesity-valvulopathy syndrome', 'Coenzyme Q10 deficiency, primary, 2 (COQ10D2)']	True	4.94336e-18	93	414	311	93.7277	3.77875	0.2463	['PF00348']
O43781_136_524	O43781	DYRK3	Dual specificity tyrosine-phosphorylation-regulated kinase 3	0.298323	0.942156	0.618412	0.384193	45	True	True	95.6669	2.2799	False	['Ubiquitylation', 'Phosphorylation']	False	0	[]	True	5.04602e-18	136	524	389	96.22	4.00458	0.278291	['PF00069']
Q96FN4_24_544	Q96FN4	CPNE2	Copine-2	0.327118	0.875029	0.464676	0.458348	40	False	False	92.7843	3.07269	False	[]	False	0	[]	True	5.11242e-18	24	544	521	93.707	6.50499	0.27791	['PF00168', 'PF07002']
Q9BZE4_5_390	Q9BZE4	GTPBP4	Nucleolar GTP-binding protein 1	0.19023	0.88561	0.702438	0.290582	112	False	True	87.471	5.02759	False	['Ubiquitylation', 'Acetylation', 'Sumoylation', 'Phosphorylation', 'Methylation']	False	0	[]	True	5.13915e-18	5	390	374	90.2511	7.70391	0.334239	['PF06858', 'PF17835']
P15056_449_721	P15056	BRAF	Serine/threonine-protein kinase B-raf	0.230653	0.815555	0.601429	0.316466	65	True	True	87.2157	3.55098	True	['Ubiquitylation', 'Phosphorylation']	True	21	['Malignant melanoma of skin (CMM)', 'LEOPARD syndrome 3 (LPRD3)', 'Noonan syndrome and Noonan-related syndrome', 'Chronic lymphatic leukemia', 'Neoplasm of brain', 'Colorectal cancer (CRC)', 'Non-small cell lung carcinoma (NSCLC)', 'Multiple myeloma (MM)', 'RASopathy', 'Prostate cancer, hereditary, 1 (HPC1)', 'Cardiofaciocutaneous syndrome 1 (CFC1)', 'Squamous cell carcinoma of the head and neck…	True	5.16868e-18	449	721	247	91.3081	4.13679	0.25852	['PF07714']
Q9Y2L5_7_1275	Q9Y2L5	TRAPPC8	Trafficking protein particle complex subunit 8	0.333067	0.821156	0.346872	0.495992	33	False	False	94.1848	2.47677	False	['Acetylation', 'Phosphorylation']	False	0	[]	True	5.49477e-18	7	1275	997	90.3444	14.8409	0.249011	['PF12739']
O00712_14_234	O00712	NFIB	Nuclear factor 1 B-type	0.284347	0.907168	0.555682	0.47249	42	False	False	94.1252	2.56933	False	['Ubiquitylation', 'Phosphorylation']	True	4	['Macrocephaly, acquired, with impaired intellectual development (MACID)', 'Intellectual disability', 'Macrocephaly, acquired, with impaired intellectual development', 'Marfanoid habitus and intellectual disability', 'Macrocephaly']	True	5.58401e-18	14	234	198	93.3938	3.72488	0.32134	['PF03165', 'PF10524']
Q66K14_137_1231	Q66K14	TBC1D9B	TBC1 domain family member 9B	0.29562	0.872783	0.454743	0.445036	35	False	False	90.0309	2.82637	False	[]	False	0	[]	True	5.73753e-18	137	1231	764	89.5967	9.47669	0.237749	['PF00566', 'PF02893']
Q9NSD4_262_400	Q9NSD4	ZNF275	Zinc finger protein 275	0.203602	0.986335	0.870579	0.188296	47	False	False	87.4206	3.42766	False	['Phosphorylation']	False	0	[]	True	5.79582e-18	262	400	139	89.8043	5.94895	0.410255	['PF00096']
Q9NYV4_719_1053	Q9NYV4	CDK12	Cyclin-dependent kinase 12	0.217953	0.973324	0.722032	0.322903	55	True	True	92.7562	2.79098	True	['Ubiquitylation', 'Phosphorylation']	False	0	[]	True	6.04887e-18	719	1053	322	93.9377	4.01152	0.250441	['PF00069']
O95363_48_451	O95363	FARS2	Phenylalanine--tRNA ligase, mitochondrial	0.341252	0.86411	0.506149	0.417173	44	False	True	97.805	1.76131	False	[]	True	7	['Inborn genetic diseases', 'Hereditary spastic paraplegia 77', 'Combined oxidative phosphorylation deficiency 14 (COXPD14)', 'Spastic paraplegia 77, autosomal recessive (SPG77)', 'Combined oxidative phosphorylation defect type 14']	True	6.08988e-18	48	451	404	96.2239	3.68413	0.261166	['PF01409', 'PF03147']
Q8NEH6_51_475	Q8NEH6	MNS1	Meiosis-specific nuclear structural protein 1	0.303245	0.704669	0.425956	0.363322	51	False	False	88.7598	3.4564	False	['Phosphorylation']	True	1	['Situs inversus totalis', 'Heterotaxy, visceral, 9, autosomal, with male infertility']	True	6.31025e-18	51	475	224	90.185	13.2438	0.492272	['PF13868']
Q6NSJ5_15_794	Q6NSJ5	LRRC8E	Volume-regulated anion channel subunit LRRC8E	0.155616	0.98406	0.841919	0.174122	90	False	False	88.2538	3.98689	False	['Other', 'Ubiquitylation', 'Phosphorylation']	False	0	[]	True	6.61277e-18	15	794	680	90.572	13.3202	0.273762	['PF12534', 'PF13855']
P10243_36_194	P10243	MYBL1	Myb-related protein A	0.2604	0.891513	0.64445	0.380097	49	False	False	95.8061	3.0304	False	['Ubiquitylation', 'Sumoylation']	False	0	[]	True	6.78224e-18	36	194	159	94.143	5.89309	0.374256	['PF00249', 'PF13921']
Q9BVK2_12_517	Q9BVK2	ALG8	Probable dolichyl pyrophosphate Glc1Man9GlcNAc2 alpha-1,3-glucosyltransferase	0.235714	0.913514	0.453152	0.50369	32	False	False	92.005	4.15605	False	['Ubiquitylation']	False	0	[]	True	6.94462e-18	12	517	485	94.9041	4.43006	0.246332	['PF03155']
Q4G176_44_469	Q4G176	ACSF3	Malonate--CoA ligase ACSF3, mitochondrial	0.291895	0.772378	0.367372	0.465006	36	False	False	88.6142	2.33364	False	['Phosphorylation']	True	3	['Combined malonic and methylmalonic aciduria (CMAMMA)', 'Methylmalonic acidemia (MMA)', 'Combined malonic and methylmalonic acidemia']	True	6.9519e-18	44	469	406	93.607	3.87784	0.233752	['PF00501']
Q5ST30_81_1052	Q5ST30	VARS2	Valine--tRNA ligase, mitochondrial	0.285708	0.867792	0.481423	0.414264	47	False	False	92.733	3.30104	False	['Phosphorylation']	True	1	['Combined oxidative phosphorylation defect type 20']	True	7.01863e-18	81	1052	949	92.8851	8.75309	0.257488	['PF00133', 'PF08264']
Q9UIJ5_11_296	Q9UIJ5	ZDHHC2	Palmitoyltransferase ZDHHC2	0.369927	0.855637	0.457151	0.471638	38	True	False	97.6524	1.72992	False	[]	False	0	[]	True	7.05552e-18	11	296	286	95.0286	4.18251	0.301002	['PF01529']
Q6VUC0_212_423	Q6VUC0	TFAP2E	Transcription factor AP-2-epsilon	0.252925	0.900715	0.69169	0.323363	64	False	False	90.0825	4.41035	False	['Ubiquitylation', 'Phosphorylation']	False	0	[]	True	7.06061e-18	212	423	212	92.6524	4.97708	0.369223	['PF03299']
P20648_44_1035	P20648	ATP4A	Potassium-transporting ATPase alpha chain 1	0.232563	0.853397	0.468618	0.408394	34	True	False	88.0424	4.24827	False	['Phosphorylation']	False	0	[]	True	7.09656e-18	44	1035	832	91.4647	7.84697	0.241557	['PF00122', 'PF00689', 'PF00690', 'PF08282', 'PF13246']
Q8TD22_21_338	Q8TD22	SFXN5	Sideroflexin-5	0.19525	0.880791	0.612287	0.348931	65	False	False	89.5037	4.52781	False	[]	False	0	[]	True	7.24011e-18	21	338	317	90.4752	6.81646	0.318901	['PF03820']
Q96GC9_98_347	Q96GC9	VMP1	Vacuole membrane protein 1	0.246626	0.874355	0.616704	0.41024	61	False	False	86.1202	4.24663	False	[]	False	0	[]	True	7.56332e-18	98	347	196	85.6568	7.58342	0.286038	[]
Q96S55_217_483	Q96S55	WRNIP1	ATPase WRNIP1	0.36293	0.75836	0.427384	0.434859	43	False	False	91.2993	3.16777	False	[]	False	0	[]	True	7.61686e-18	217	483	231	89.2113	5.69718	0.280485	['PF00004']
Q8NDG6_127_1381	Q8NDG6	TDRD9	ATP-dependent RNA helicase TDRD9	0.347884	0.908481	0.37909	0.551659	31	False	False	86.849	3.87086	False	['Ubiquitylation', 'Phosphorylation']	False	0	[]	True	7.6286e-18	127	1381	1009	88.7217	10.6707	0.237735	['PF00270', 'PF00271', 'PF00567', 'PF04408']
Q8TEA7_2_888	Q8TEA7	TBCK	TBC domain-containing protein kinase-like protein	0.372267	0.931146	0.438386	0.520085	30	False	False	93.5753	2.62711	False	['Methylation']	True	3	['Hypotonia, infantile, with psychomotor retardation and characteristic facies 3 (IHPRF3)', 'Syndromic Infantile Encephalopathy']	True	7.79602e-18	2	888	759	92.5565	7.70375	0.251501	['PF00069', 'PF00566', 'PF00581']
O15027_1451_1889	O15027	SEC16A	Protein transport protein Sec16A	0.281733	0.747456	0.488551	0.33076	63	False	False	90.8595	4.73956	False	['Methylation', 'Phosphorylation']	False	0	[]	True	8.02364e-18	1451	1889	358	90.8487	7.93116	0.280351	['PF12931', 'PF12932']
P12645_54_472	P12645	BMP3	Bone morphogenetic protein 3	0.251321	0.859939	0.522366	0.433371	42	False	True	92.6274	2.98169	False	['Other']	False	0	[]	True	8.18317e-18	54	472	227	90.238	6.54252	0.286764	['PF00019']
P15104_2_372	P15104	GLUL	Glutamine synthetase	0.270189	0.922168	0.597815	0.401369	52	False	True	97.1092	2.15155	False	['Phosphorylation']	True	2	['Congenital systemic glutamine deficiency (CSGD)', 'Congenital brain dysgenesis due to glutamine synthetase deficiency']	True	8.24182e-18	2	372	371	97.6906	2.86376	0.275717	['PF00120', 'PF03951']
O15254_11_700	O15254	ACOX3	Peroxisomal acyl-coenzyme A oxidase 3	0.347633	0.842218	0.446315	0.432609	42	False	False	94.6671	2.52795	False	[]	False	0	[]	True	8.45349e-18	11	700	687	95.1888	4.54257	0.261103	['PF01756', 'PF02770']
Q96JB6_158_738	Q96JB6	LOXL4	Lysyl oxidase homolog 4	0.295268	0.894586	0.334556	0.607692	32	False	False	88.3928	4.66006	False	['Other']	False	0	[]	True	8.59762e-18	158	738	556	91.6687	7.21538	0.26431	['PF00530', 'PF01186']
O00629_72_486	O00629	KPNA4	Importin subunit alpha-3	0.219689	0.976172	0.683605	0.340945	42	False	True	94.7452	2.58849	True	['Ubiquitylation']	False	0	[]	True	8.67756e-18	72	486	414	95.5553	4.55595	0.244664	['PF00514']
Q9BXP2_503_910	Q9BXP2	SLC12A9	Solute carrier family 12 member 9	0.251397	0.91589	0.504941	0.497881	44	False	False	87.498	4.16937	False	['Ubiquitylation']	False	0	[]	True	9.77551e-18	503	910	320	87.8473	5.51311	0.272132	['PF03522']
O75843_7_588	O75843	AP1G2	AP-1 complex subunit gamma-like 2	0.283382	0.974074	0.553915	0.455529	33	False	False	93.0642	3.15473	False	[]	False	0	[]	True	9.83094e-18	7	588	563	91.5794	9.17474	0.273741	['PF01602']
P17812_1_559	P17812	CTPS1	CTP synthase 1	0.264275	0.880386	0.569273	0.360697	51	True	True	91.1318	3.91269	False	['Acetylation', 'Ubiquitylation', 'Phosphorylation']	False	0	[]	True	1.00899e-17	1	559	557	94.5717	4.61641	0.244592	['PF00117', 'PF06418']
Q8NHH1_217_751	Q8NHH1	TTLL11	Tubulin polyglutamylase TTLL11	0.275331	0.868173	0.495319	0.40781	33	False	False	92.5845	2.65482	False	[]	False	0	[]	True	1.00943e-17	217	751	485	93.2134	5.44295	0.268294	['PF03133']
Q9H4A3_209_480	Q9H4A3	WNK1	Serine/threonine-protein kinase WNK1	0.20494	0.95501	0.763279	0.293406	70	True	True	88.8351	3.80535	False	['Phosphorylation']	False	0	[]	True	1.01462e-17	209	480	249	90.7443	4.81357	0.26615	['PF00069']
Q01433_117_860	Q01433	AMPD2	AMP deaminase 2	0.271965	0.929754	0.561802	0.408835	45	True	False	85.8527	4.03635	False	['Ubiquitylation', 'Phosphorylation']	True	1	['Pontocerebellar hypoplasia 9 (PCH9)']	False	1.03504e-17	117	860	632	92.1004	5.55367	0.213654	['PF19326']
Q9ULC3_7_181	Q9ULC3	RAB23	Ras-related protein Rab-23	0.213381	0.925843	0.672201	0.444742	55	False	False	91.0095	4.4201	False	['Ubiquitylation']	True	4	['RAB23-related Carpenter syndrome', 'Carpenter syndrome', 'Carpenter syndrome 1 (CRPT1)']	True	1.05059e-17	7	181	168	93.6547	3.77889	0.273046	['PF00071']
Q4L235_677_1093	Q4L235	AASDH	Beta-alanine-activating enzyme	0.323198	0.575241	0.2632	0.373129	37	False	False	92.783	2.46253	False	['Acetylation']	False	0	[]	True	1.08039e-17	677	1093	350	93.0718	3.72825	0.188393	['PF13360', 'PF13570']
Q9NUD9_5_492	Q9NUD9	PIGV	GPI mannosyltransferase 2	0.308354	0.86194	0.334453	0.579033	30	False	False	93.4423	2.74356	False	[]	True	2	['Hyperphosphatasia with intellectual disability syndrome 1 (HPMRS1)', 'Inborn genetic diseases']	True	1.09939e-17	5	492	454	93.6029	4.70486	0.249175	['PF04188']
Q9Y487_4_843	Q9Y487	ATP6V0A2	V-type proton ATPase 116 kDa subunit a2	0.273963	0.912911	0.570476	0.373224	41	False	False	92.8227	2.80006	False	[]	True	1	['Cutis laxa with osteodystrophy (ARCL2A)']	True	1.1003e-17	4	843	597	89.0456	9.28129	0.297167	['PF01496']
B7ZAQ6_2_447	B7ZAQ6	GPR89A	Golgi pH regulator A	0.216274	0.90815	0.593043	0.361382	42	False	False	86.0979	3.45312	False	[]	False	0	[]	True	1.13052e-17	2	447	377	87.6271	7.5349	0.300662	['PF12430', 'PF12537']
P33991_443_770	P33991	MCM4	DNA replication licensing factor MCM4	0.192297	0.953107	0.758456	0.265536	63	False	True	84.7227	4.28559	True	['Ubiquitylation']	False	0	[]	True	1.1434e-17	443	770	298	85.2662	6.09195	0.280031	['PF00493', 'PF17855']
Q8N6G5_118_532	Q8N6G5	CSGALNACT2	Chondroitin sulfate N-acetylgalactosaminyltransferase 2	0.412384	0.929931	0.511924	0.473938	38	False	False	95.5553	2.16994	False	['Phosphorylation']	False	0	[]	True	1.15453e-17	118	532	398	93.6536	4.96397	0.283283	['PF05679']
Q14674_499_2120	Q14674	ESPL1	Separin	0.298495	0.850189	0.317517	0.550157	28	True	True	91.9921	2.53457	True	[]	False	0	[]	True	1.18582e-17	499	2120	1175	88.5665	10.7145	0.208675	['PF03568']
Q9UBC5_8_758	Q9UBC5	MYO1A	Unconventional myosin-Ia	0.378486	0.941825	0.538398	0.434087	38	False	False	86.7071	4.43158	False	['Ubiquitylation', 'Phosphorylation']	False	0	[]	True	1.18716e-17	8	758	717	88.2889	10.581	0.273251	['PF00063', 'PF00612']
Q7Z2Y5_15_339	Q7Z2Y5	NRK	Nik-related protein kinase	0.253416	0.968835	0.699716	0.331477	38	True	False	89.4632	2.78151	False	['Phosphorylation']	False	0	[]	True	1.21684e-17	15	339	257	90.2621	4.35623	0.228296	['PF00069']
Q6ZUT9_731_1274	Q6ZUT9	DENND5B	DENN domain-containing protein 5B	0.255434	0.843628	0.458174	0.439921	39	False	False	88.5372	2.54089	False	['Ubiquitylation']	False	0	[]	True	1.2762e-17	731	1274	430	89.0046	9.94746	0.243892	['PF01477', 'PF02759']
Q9Y2H1_14_447	Q9Y2H1	STK38L	Serine/threonine-protein kinase 38-like	0.240407	0.958909	0.682722	0.319695	46	True	False	88.7885	3.76796	False	['Ubiquitylation', 'Phosphorylation']	False	0	[]	True	1.29749e-17	14	447	403	89.4539	7.23308	0.289223	['PF00069', 'PF00433']
Q9C0D5_367_1422	Q9C0D5	TANC1	Protein TANC1	0.407221	0.835509	0.455656	0.400479	36	False	False	90.6797	3.34722	False	['Phosphorylation']	False	0	[]	True	1.34828e-17	367	1422	956	90.888	13.4677	0.244337	['PF00023', 'PF12796']
P0DPH7_2_438	P0DPH7	TUBA3C	Tubulin alpha-3C chain	0.144592	0.984561	0.921983	0.126061	140	True	False	92.941	4.56607	False	['Ubiquitylation', 'Acetylation', 'Sumoylation', 'Phosphorylation', 'Methylation']	False	0	[]	True	1.36969e-17	2	438	423	93.4818	4.67455	0.225599	['PF00091', 'PF03953']
Q8WXF7_31_340	Q8WXF7	ATL1	Atlastin-1	0.25794	0.847729	0.531983	0.414767	53	False	True	93.616	3.53101	False	[]	True	5	['Spastic paraplegia', 'Spastic Paraplegia, Recessive', 'Spastic paraplegia 3, autosomal dominant (SPG3)', 'Hereditary spastic paraplegia 3A (SPG3A)', 'Neuropathy, hereditary sensory, type 1D', 'Hereditary spastic paraplegia']	True	1.37885e-17	31	340	310	94.9873	3.98893	0.263514	['PF02263']
O95487_519_1268	O95487	SEC24B	Protein transport protein Sec24B	0.291544	0.929874	0.560603	0.395541	35	False	True	94.8071	2.68351	False	['Phosphorylation']	False	0	[]	True	1.38299e-17	519	1268	741	95.9777	4.52455	0.233308	['PF00626', 'PF04810', 'PF04811', 'PF04815', 'PF08033']
Q9ULK4_2_1333	Q9ULK4	MED23	Mediator of RNA polymerase II transcription subunit 23	0.284903	0.782142	0.464824	0.335941	51	False	True	92.9773	2.95948	False	[]	True	2	['Intellectual developmental disorder, autosomal recessive 18, with or without epilepsy (MRT18)', 'Intellectual disability, autosomal recessive 18 (MRT18)']	True	1.3987e-17	2	1333	1261	90.0344	11.0686	0.228717	['PF11573']
Q92772_1_311	Q92772	CDKL2	Cyclin-dependent kinase-like 2	0.255403	0.957935	0.583011	0.438345	34	True	True	92.485	2.37344	False	[]	False	0	[]	True	1.40779e-17	1	311	288	93.9359	3.82123	0.283283	['PF00069']
Q9BVA1_2_428	Q9BVA1	TUBB2B	Tubulin beta-2B chain	0.13628	0.994296	0.881147	0.177717	105	False	True	93.4034	4.93424	True	['Ubiquitylation', 'Acetylation', 'Sumoylation', 'Phosphorylation', 'Methylation']	True	15	['Inborn genetic diseases', 'Cortical dysplasia, complex, with other brain malformations 7 (CDCBM7)', 'Complex cortical dysplasia with other brain malformations 7', 'Lissencephaly']	True	1.43928e-17	2	428	424	93.7312	5.63548	0.235658	['PF00091', 'PF03953']
Q13488_4_825	Q13488	TCIRG1	V-type proton ATPase 116 kDa subunit a3	0.276397	0.976277	0.557677	0.447407	32	False	False	93.9109	2.25937	False	[]	True	2	['Congenital neutropenia', 'Autosomal recessive osteopetrosis 1', 'Neutropenia, severe congenital, 1, autosomal dominant']	True	1.44047e-17	4	825	598	89.6491	9.18692	0.299796	['PF01496']
Q8WU08_15_373	Q8WU08	STK32A	Serine/threonine-protein kinase 32A	0.219482	0.92212	0.569731	0.424432	46	True	True	90.3917	4.78918	False	[]	False	0	[]	True	1.4598e-17	15	373	342	92.6456	5.4914	0.281777	['PF00069']
P48775_39_390	P48775	TDO2	Tryptophan 2,3-dioxygenase	0.290526	0.910564	0.555724	0.419487	45	False	True	95.6956	2.46163	False	['Phosphorylation']	False	0	[]	True	1.50177e-17	39	390	351	96.3998	3.7624	0.311997	['PF03301']
P56199_30_805	P56199	ITGA1	Integrin alpha-1	0.222828	0.942518	0.660261	0.340872	65	False	False	91.5675	4.08502	False	['Other']	False	0	[]	True	1.52319e-17	30	805	523	90.4764	7.95965	0.248053	['PF00092', 'PF01839']
Q9P212_1049_2111	Q9P212	PLCE1	1-phosphatidylinositol 4,5-bisphosphate phosphodiesterase epsilon-1	0.253522	0.883248	0.506884	0.413458	41	True	False	91.601	2.72463	False	[]	True	1	['Nephrotic syndrome', 'Nephrotic syndrome, type 3 (NPHS3)']	True	1.54862e-17	1049	2111	615	89.6679	7.16405	0.21817	['PF00168', 'PF00387', 'PF00388', 'PF09279']
Q9UI12_17_460	Q9UI12	ATP6V1H	V-type proton ATPase subunit H	0.295407	0.875749	0.523967	0.411873	48	False	True	91.705	3.21298	False	['Ubiquitylation', 'Phosphorylation']	False	0	[]	True	1.55577e-17	17	460	423	93.8234	7.04107	0.268833	['PF03224', 'PF11698']
Q96GR2_79_564	Q96GR2	ACSBG1	Long-chain-fatty-acid--CoA ligase ACSBG1	0.307485	0.946419	0.437809	0.560475	31	False	False	86.7632	2.59802	False	[]	False	0	[]	True	1.57219e-17	79	564	473	93.564	4.05336	0.217664	['PF00501']
Q9Y6M4_36_334	Q9Y6M4	CSNK1G3	Casein kinase I isoform gamma-3	0.165516	0.976652	0.811946	0.237788	67	True	True	96.4137	2.08585	False	['Ubiquitylation', 'Phosphorylation']	False	0	[]	True	1.59491e-17	36	334	296	95.9403	3.20268	0.266509	['PF00069']
O00506_14_295	O00506	STK25	Serine/threonine-protein kinase 25	0.212651	0.952371	0.748461	0.286576	60	True	True	91.4157	3.07442	False	['Ubiquitylation', 'Phosphorylation']	False	0	[]	True	1.60438e-17	14	295	263	94.1972	3.52607	0.272209	['PF00069']
Q9Y2E4_97_1556	Q9Y2E4	DIP2C	Disco-interacting protein 2 homolog C	0.214689	0.857337	0.571468	0.314219	72	False	False	87.3451	4.81701	False	[]	False	0	[]	True	1.62918e-17	97	1556	1183	90.1166	12.4898	0.21522	['PF00501']
Q15031_41_834	Q15031	LARS2	Probable leucine--tRNA ligase, mitochondrial	0.244221	0.93618	0.39714	0.57002	30	False	False	87.943	4.603	False	[]	True	2	['Hydrops, lactic acidosis, and sideroblastic anemia (HLASA)', 'Hydrops-lactic acidosis-sideroblastic anemia-multisystemic failure syndrome', 'Perrault syndrome 4 (PRLTS4)', 'Perrault syndrome', 'Rare genetic deafness']	True	1.6995e-17	41	834	780	93.7788	6.70659	0.247184	['PF00133', 'PF08264']
Q8IWZ3_208_690	Q8IWZ3	ANKHD1	Ankyrin repeat and KH domain-containing protein 1	0.248737	0.808893	0.623673	0.223518	55	False	False	87.5396	3.73805	False	[]	False	0	[]	True	1.73138e-17	208	690	473	90.0193	10.0298	0.235138	['PF12796']
Q13472_22_640	Q13472	TOP3A	DNA topoisomerase 3-alpha	0.199557	0.942135	0.564433	0.407543	35	True	True	94.5363	2.41763	False	['Ubiquitylation']	False	0	[]	True	1.73229e-17	22	640	619	95.736	4.90861	0.262947	['PF01131', 'PF01751']
P36957_222_453	P36957	DLST	Dihydrolipoyllysine-residue succinyltransferase component of 2-oxoglutarate dehydrogenase complex, mitochondrial	0.22032	0.918415	0.71273	0.296381	56	True	True	93.1429	2.69805	False	[]	False	0	[]	True	1.77397e-17	222	453	232	93.5848	3.56188	0.323464	['PF00198']
Q96SB4_56_655	Q96SB4	SRPK1	SRSF protein kinase 1	0.245512	0.951742	0.648322	0.351396	37	True	True	96.5751	2.04149	True	['Methylation', 'Phosphorylation']	False	0	[]	True	1.79708e-17	56	655	365	95.357	3.44364	0.243853	['PF00069']
Q969P6_47_601	Q969P6	TOP1MT	DNA topoisomerase I, mitochondrial	0.295242	0.879851	0.509226	0.405756	40	True	False	95.062	2.23806	False	['Ubiquitylation', 'Phosphorylation']	False	0	[]	True	1.81207e-17	47	601	555	95.477	5.59582	0.318907	['PF01028', 'PF02919', 'PF14370']
Q6PP77_32_409	Q6PP77	XKRX	XK-related protein 2	0.231586	0.83889	0.597187	0.351327	83	False	False	86.1878	5.95943	False	[]	False	0	[]	True	1.84219e-17	32	409	324	89.7931	5.74749	0.264145	['PF09815']
Q13888_52_388	Q13888	GTF2H2	General transcription factor IIH subunit 2	0.24978	0.78492	0.503815	0.369235	58	False	True	89.4907	4.1077	True	['Ubiquitylation']	False	0	[]	True	1.87951e-17	52	388	310	91.1162	6.44286	0.299381	['PF04056', 'PF07975']
Q9Y4F1_539_1028	Q9Y4F1	FARP1	FERM, ARHGEF and pleckstrin domain-containing protein 1	0.300757	0.746619	0.43532	0.354351	39	False	True	91.8521	2.93399	False	['Phosphorylation']	False	0	[]	True	1.90788e-17	539	1028	435	93.6811	4.62019	0.256203	['PF00169', 'PF00621']
P51160_453_830	P51160	PDE6C	Cone cGMP-specific 3',5'-cyclic phosphodiesterase subunit alpha'	0.343155	0.850103	0.498821	0.400701	37	True	True	95.5743	2.09825	False	[]	True	2	['Achromatopsia 5 (ACHM5)']	True	1.98633e-17	453	830	378	94.0228	4.53556	0.26809	['PF00233']
Q86VP6_132_1217	Q86VP6	CAND1	Cullin-associated NEDD8-dissociated protein 1	0.256893	0.857416	0.52372	0.355746	45	False	True	90.2318	4.73057	True	['Methylation', 'Ubiquitylation', 'Acetylation', 'Phosphorylation']	False	0	[]	True	1.99234e-17	132	1217	998	89.8506	15.2435	0.238811	['PF08623']
Q9NXH9_53_562	Q9NXH9	TRMT1	tRNA (guanine(26)-N(2))-dimethyltransferase	0.312318	0.907047	0.453736	0.506737	33	False	False	93.213	2.71028	False	[]	False	0	[]	True	2.11366e-17	53	562	468	95.7312	4.25478	0.241007	['PF02005']
Q13823_33_546	Q13823	GNL2	Nucleolar GTP-binding protein 2	0.252604	0.945617	0.682064	0.30794	48	False	True	94.3792	2.70508	False	['Ubiquitylation', 'Phosphorylation']	False	0	[]	True	2.14787e-17	33	546	406	91.0431	7.3646	0.354141	['PF01926', 'PF08153']
Q9HCM4_29_380	Q9HCM4	EPB41L5	Band 4.1-like protein 5	0.20557	0.909017	0.66463	0.321876	65	False	False	90.1617	3.90869	False	['Phosphorylation']	False	0	[]	True	2.18301e-17	29	380	333	92.3842	5.52923	0.291223	['PF00373', 'PF08736', 'PF09379', 'PF09380']
Q8NB78_51_822	Q8NB78	KDM1B	Lysine-specific histone demethylase 1B	0.241463	0.777835	0.458543	0.349402	48	False	True	98.4862	1.62817	True	[]	False	0	[]	True	2.22033e-17	51	822	739	97.2363	4.06261	0.252714	['PF01593', 'PF04433', 'PF07496']
Q13085_102_1085	Q13085	ACACA	Acetyl-CoA carboxylase 1	0.2562	0.893585	0.508957	0.400872	28	True	True	87.3661	3.02513	False	['Ubiquitylation']	False	0	[]	True	2.25592e-17	102	1085	935	87.9582	13.3869	0.252631	['PF00289', 'PF00364', 'PF02785', 'PF02786']
Q9UN37_114_434	Q9UN37	VPS4A	Vacuolar protein sorting-associated protein 4A	0.16524	0.909948	0.731023	0.321281	109	False	False	89.4742	4.37461	False	['Acetylation', 'Ubiquitylation', 'Phosphorylation']	True	2	['Cerebellar hypoplasia-intellectual disability-congenital microcephaly-dystonia-anemia-growth retardation syndrome', 'CIMDAG syndrome (CIMDAG)', 'Syndromic congenital hemolytic and dyserythropoietic anemia']	True	2.26857e-17	114	434	303	92.3391	6.02252	0.299559	['PF00004', 'PF09336', 'PF17862']
Q9Y4K0_185_762	Q9Y4K0	LOXL2	Lysyl oxidase homolog 2	0.325563	0.88132	0.338267	0.58843	31	False	True	90.1826	3.73122	False	['Other']	False	0	[]	True	2.29864e-17	185	762	551	91.7027	6.55865	0.263471	['PF00530', 'PF01186']
Q9Y265_18_456	Q9Y265	RUVBL1	RuvB-like 1	0.211516	0.882876	0.688895	0.303622	91	False	True	90.4036	3.351	True	['Acetylation', 'Ubiquitylation', 'Phosphorylation']	False	0	[]	True	2.30015e-17	18	456	317	91.7433	5.19321	0.314243	['PF06068', 'PF17856']
Q9NY33_3_727	Q9NY33	DPP3	Dipeptidyl peptidase 3	0.313858	0.951922	0.478149	0.506618	33	True	True	96.4761	2.27567	True	['Ubiquitylation']	False	0	[]	True	2.34459e-17	3	727	724	96.2824	4.04387	0.222204	['PF03571']
Q9H9T3_9_547	Q9H9T3	ELP3	Elongator complex protein 3	0.23122	0.802384	0.594957	0.236873	45	False	False	93.8413	2.96247	False	['Acetylation', 'Ubiquitylation', 'Phosphorylation']	False	0	[]	True	2.44137e-17	9	547	522	93.7312	5.69413	0.244269	['PF00583', 'PF04055', 'PF16199']
Q9BYP7_136_406	Q9BYP7	WNK3	Serine/threonine-protein kinase WNK3	0.192782	0.923427	0.725369	0.296353	67	True	True	89.5964	3.59808	False	['Phosphorylation']	False	0	[]	True	2.48443e-17	136	406	247	90.5907	4.56105	0.278857	['PF00069']
O95352_11_328	O95352	ATG7	Ubiquitin-like modifier-activating enzyme ATG7	0.386146	0.720062	0.319553	0.471535	36	False	False	90.1814	2.86381	False	['Acetylation', 'Ubiquitylation']	False	0	[]	True	2.48926e-17	11	328	314	91.6959	4.84065	0.28096	['PF16420']
Q13630_7_321	Q13630	GFUS	GDP-L-fucose synthase	0.267247	0.943699	0.606251	0.404252	39	True	True	93.7785	2.41341	False	['Acetylation']	False	0	[]	True	2.52569e-17	7	321	315	96.6959	2.71217	0.266526	['PF01370']
Q96RQ3_47_636	Q96RQ3	MCCC1	Methylcrotonoyl-CoA carboxylase subunit alpha, mitochondrial	0.292818	0.946469	0.51981	0.45767	29	True	False	93.0438	2.79025	False	[]	True	4	['Inborn genetic diseases', '3-methylcrotonoyl-CoA carboxylase 1 deficiency (MCC1D)', '3-methylcrotonyl-CoA carboxylase 1 deficiency (MCC1D)', 'Methylcrotonyl-CoA carboxylase deficiency']	True	2.65314e-17	47	636	585	93.8882	5.64757	0.264353	['PF00289', 'PF02785', 'PF02786']
Q9GZU1_37_545	Q9GZU1	MCOLN1	Mucolipin-1	0.281754	0.834926	0.357412	0.534608	33	False	True	86.143	4.74371	False	['Phosphorylation']	True	4	['Mucolipidosis 4 (ML4)', 'Inborn genetic diseases', 'Mucolipidosis type IV (ML4)']	True	2.70987e-17	37	545	369	89.1128	8.87357	0.320588	['PF08016']
Q9UGJ0_259_557	Q9UGJ0	PRKAG2	5'-AMP-activated protein kinase subunit gamma-2	0.229887	0.908514	0.593106	0.384193	41	False	False	93.159	2.2351	False	['Acetylation', 'Ubiquitylation']	True	8	['Wolff-Parkinson-White pattern (WPW)', 'Cardiomyopathy, familial hypertrophic 6 (CMH6)', 'Primary familial hypertrophic cardiomyopathy (HCM)', 'Wolff-Parkinson-White syndrome, childhood-onset', 'Hypertrophic cardiomyopathy', 'Familial Hypertrophic Cardiomyopathy with Wolff-Parkinson-White Syndrome', 'Cardiomyopathy (CMYO)', 'Lethal congenital glycogen storage disease of heart', 'Hypertrophic car…	True	2.74806e-17	259	557	290	91.6453	4.03878	0.261587	['PF00571']
Q15198_65_375	Q15198	PDGFRL	Platelet-derived growth factor receptor-like protein	0.241922	0.855909	0.620019	0.335796	72	False	False	92.5918	5.50712	False	['Other', 'Phosphorylation']	False	0	[]	True	2.82081e-17	65	375	307	93.6437	7.41129	0.339911	['PF13927']
Q14997_25_1842	Q14997	PSME4	Proteasome activator complex subunit 4	0.296029	0.65321	0.319578	0.344735	42	False	True	87.7552	4.12341	False	['Ubiquitylation', 'Phosphorylation']	False	0	[]	True	2.88389e-17	25	1842	1767	91.8014	9.48673	0.227979	['PF11919', 'PF16507']
P08559_29_390	P08559	PDHA1	Pyruvate dehydrogenase E1 component subunit alpha, somatic form, mitochondrial	0.309432	0.954283	0.569215	0.450725	37	False	True	98.4022	1.55274	True	['Phosphorylation']	True	9	['Pyruvate dehydrogenase E1-alpha deficiency (PDHAD)', 'Pyruvate dehydrogenase complex deficiency (PDHC)', 'Inborn genetic diseases']	True	2.88733e-17	29	390	362	98.5423	2.23577	0.267093	['PF00676']
P49748_68_655	P49748	ACADVL	Very long-chain specific acyl-CoA dehydrogenase, mitochondrial	0.30174	0.862048	0.530308	0.380099	50	True	True	98.183	1.58844	False	['Acetylation']	True	25	['Myopathy', 'Very long chain acyl-CoA dehydrogenase deficiency (ACADVLD)', 'Acyl-CoA dehydrogenase very long-chain deficiency (ACADVLD)', 'Inborn genetic diseases', 'Rhabdomyolysis']	True	2.92152e-17	68	655	562	97.8878	2.84707	0.263538	['PF00441', 'PF02770', 'PF02771']
Q13153_86_543	Q13153	PAK1	Serine/threonine-protein kinase PAK 1	0.302862	0.958399	0.684729	0.329939	44	True	True	90.683	3.30558	False	['Ubiquitylation', 'Phosphorylation']	True	1	['Intellectual developmental disorder with macrocephaly, seizures, and speech delay (IDDMSSD)', 'Intellectual developmental disorder with macrocephaly, seizures, and speech delay']	True	2.96545e-17	86	543	342	92.0551	5.18915	0.255344	['PF00069', 'PF00786']
P20742_795_1473	P20742	PZP	Pregnancy zone protein	0.325655	0.785081	0.365672	0.460547	41	False	False	82.728	5.47264	False	['Other']	False	0	[]	True	3.00697e-17	795	1473	602	86.0169	10.7959	0.235513	['PF07677', 'PF07678']
O75643_406_2128	O75643	SNRNP200	U5 small nuclear ribonucleoprotein 200 kDa helicase	0.210107	0.916572	0.683609	0.243446	54	False	True	86.3454	4.14588	True	['Phosphorylation']	True	6	['Retinitis pigmentosa (RP)', 'Retinal dystrophy', 'Retinitis pigmentosa 33 (RP33)']	True	3.01583e-17	406	2128	1701	90.2129	11.6221	0.239753	['PF00270', 'PF00271', 'PF02889']
Q96J65_44_1354	Q96J65	ABCC12	ATP-binding cassette sub-family C member 12	0.335812	0.81796	0.445759	0.398169	45	False	False	81.4256	3.99817	False	[]	False	0	[]	False	3.10933e-17	44	1354	860	85.2471	9.5778	0.227737	['PF00005', 'PF00664']
Q59H18_444_726	Q59H18	TNNI3K	Serine/threonine-protein kinase TNNI3K	0.266976	0.885685	0.675606	0.315117	64	True	True	85.4581	3.64827	False	[]	True	2	['Atrial conduction disease']	True	3.12022e-17	444	726	254	89.2703	4.03804	0.244786	['PF07714']
Q9H6R0_66_699	Q9H6R0	DHX33	ATP-dependent RNA helicase DHX33	0.361086	0.943446	0.529834	0.447686	36	False	False	86.9836	4.29028	False	['Ubiquitylation', 'Phosphorylation']	False	0	[]	True	3.15954e-17	66	699	628	91.1741	6.63764	0.246811	['PF00270', 'PF00271', 'PF04408', 'PF07717']
Q6P1M0_5_504	Q6P1M0	SLC27A4	Long-chain fatty acid transport protein 4	0.361618	0.872489	0.411207	0.51623	38	False	False	89.0442	2.87805	False	['Acetylation', 'Ubiquitylation', 'Phosphorylation']	False	0	[]	True	3.19405e-17	5	504	492	93.2452	5.87867	0.246328	['PF00501']
Q9NZQ8_346_1119	Q9NZQ8	TRPM5	Transient receptor potential cation channel subfamily M member 5	0.189198	0.933031	0.758077	0.215621	96	False	False	87.7974	4.43101	False	['Phosphorylation']	False	0	[]	True	3.20824e-17	346	1119	616	86.1737	10.3243	0.2988	['PF00520']
P12235_2_297	P12235	SLC25A4	ADP/ATP translocase 1	0.286984	0.936476	0.608642	0.401254	43	False	False	93.8065	2.37009	False	['Acetylation', 'Ubiquitylation', 'Phosphorylation']	True	7	['Myopia', 'Progressive external ophthalmoplegia with mitochondrial DNA deletions, autosomal dominant, 2 (PEOA2)', 'Progressive external ophthalmoplegia with mitochondrial DNA deletions, autosomal dominant 2', 'Mitochondrial DNA depletion syndrome 12A, cardiomyopathic type (MTDPS12A)', 'Hypertrophic cardiomyopathy', 'Mitochondrial DNA depletion syndrome 12B, cardiomyopathic type (MTDPS12B)', 'Inb…	True	3.27984e-17	2	297	295	92.6045	4.67994	0.306284	['PF00153']
O15270_55_542	O15270	SPTLC2	Serine palmitoyltransferase 2	0.322085	0.939216	0.554083	0.425868	33	False	True	95.3594	2.37971	True	['Other', 'Phosphorylation']	True	2	['Neuropathy, hereditary sensory and autonomic, type 1C', 'Neuropathy, hereditary sensory and autonomic, 1C (HSAN1C)']	True	3.33351e-17	55	542	480	94.5883	4.264	0.256319	['PF00155']
Q8IWB9_544_1106	Q8IWB9	TEX2	Testis-expressed protein 2	0.332334	0.79416	0.489432	0.373324	52	False	False	88.065	3.77648	False	[]	False	0	[]	True	3.41577e-17	544	1106	324	87.1892	6.87791	0.279622	[]
P37268_29_370	P37268	FDFT1	Squalene synthase	0.248576	0.930035	0.577365	0.415188	39	False	True	95.6413	2.11137	True	[]	False	0	[]	True	3.41907e-17	29	370	341	95.8387	3.19515	0.235177	['PF00494']
Q9HAB8_5_310	Q9HAB8	PPCS	Phosphopantothenate--cysteine ligase	0.339761	0.942029	0.406936	0.610814	30	False	True	93.1973	2.83611	False	['Acetylation']	True	2	['Cardiomyopathy, dilated, 2c', 'Cardiomyopathy, dilated 2C (CMD2C)']	True	3.45247e-17	5	310	306	94.5523	4.31897	0.320267	['PF04127']
P55287_59_521	P55287	CDH11	Cadherin-11	0.168376	0.977871	0.792887	0.244066	84	False	False	89.7402	4.55179	False	['Phosphorylation']	True	1	['Teebi hypertelorism syndrome 2 (TBHS2)']	True	3.47339e-17	59	521	426	92.1581	11.8039	0.3251	['PF00028']
P31751_146_477	P31751	AKT2	RAC-beta serine/threonine-protein kinase	0.24313	0.949131	0.679515	0.353774	54	True	True	87.1163	5.24444	True	['Other', 'Ubiquitylation', 'Phosphorylation']	False	0	[]	True	3.47438e-17	146	477	307	90.947	5.2775	0.259777	['PF00069', 'PF00433']
Q05397_415_699	Q05397	PTK2	Focal adhesion kinase 1	0.276364	0.888266	0.55596	0.437244	48	True	True	87.7223	2.86202	False	[]	False	0	[]	True	3.55861e-17	415	699	256	91.5036	4.31166	0.257391	['PF07714']
Q7L014_319_765	Q7L014	DDX46	Probable ATP-dependent RNA helicase DDX46	0.18273	0.985216	0.7201	0.308161	44	False	True	84.0425	4.83538	False	['Ubiquitylation', 'Phosphorylation']	False	0	[]	True	3.5791e-17	319	765	442	89.7393	5.95275	0.264281	['PF00270', 'PF00271']
Q92630_151_537	Q92630	DYRK2	Dual specificity tyrosine-phosphorylation-regulated kinase 2	0.212337	0.927367	0.685584	0.293163	51	True	True	96.4004	2.14825	False	['Phosphorylation']	False	0	[]	True	3.64677e-17	151	537	387	97.0449	3.46708	0.268142	['PF00069']
Q9UBC0_291_440	Q9UBC0	ONECUT1	Hepatocyte nuclear factor 6	0.174177	0.963905	0.803589	0.295582	54	False	False	93.3043	2.81842	False	['Phosphorylation']	False	0	[]	True	3.71023e-17	291	440	131	95.1473	4.61917	0.382081	['PF00046', 'PF02376']
O15056_3_999	O15056	SYNJ2	Synaptojanin-2	0.330089	0.969698	0.428999	0.566356	27	False	False	92.0519	2.88409	False	['Ubiquitylation']	False	0	[]	True	3.76656e-17	3	999	839	90.1894	8.56224	0.218141	['PF02383', 'PF03372', 'PF08952']
Q9ULW2_191_537	Q9ULW2	FZD10	Frizzled-10	0.297871	0.68711	0.403397	0.363507	54	False	False	89.5752	4.49239	False	[]	False	0	[]	True	3.79863e-17	191	537	336	91.5452	5.42094	0.268895	['PF01534']
Q96BR1_157_489	Q96BR1	SGK3	Serine/threonine-protein kinase Sgk3	0.279636	0.969361	0.647842	0.382607	38	True	False	92.7313	2.83802	False	['Ubiquitylation', 'Phosphorylation']	False	0	[]	True	3.97503e-17	157	489	313	92.8509	4.2051	0.245965	['PF00069', 'PF00433']
O75037_7_379	O75037	KIF21B	Kinesin-like protein KIF21B	0.207838	0.899024	0.623404	0.37021	58	False	False	88.7248	4.61466	False	['Ubiquitylation']	False	0	[]	True	4.00095e-17	7	379	320	89.8328	5.21572	0.256822	['PF00225']
Q9P260_503_1168	Q9P260	RELCH	RAB11-binding protein RELCH	0.345683	0.78566	0.388085	0.425598	32	False	False	95.6141	2.51025	False	[]	False	0	[]	True	4.07221e-17	503	1168	651	93.2742	8.1928	0.25403	[]
P28482_10_358	P28482	MAPK1	Mitogen-activated protein kinase 1	0.219484	0.936506	0.743168	0.260374	69	True	True	93.2677	2.70563	True	['Methylation', 'Ubiquitylation', 'Phosphorylation']	True	1	['Inborn genetic diseases']	True	4.20779e-17	10	358	328	94.1205	3.88163	0.271236	['PF00069']
Q8NE09_8_1139	Q8NE09	RGS22	Regulator of G-protein signaling 22	0.297059	0.839205	0.493325	0.383985	39	False	False	80.4177	4.21992	False	[]	False	0	[]	True	4.45493e-17	8	1139	475	83.9455	10.4814	0.262091	['PF00615']
Q13905_87_1065	Q13905	RAPGEF1	Rap guanine nucleotide exchange factor 1	0.245452	0.921055	0.472022	0.483392	29	False	False	92.34	2.40868	False	['Phosphorylation']	False	0	[]	True	4.47475e-17	87	1065	501	91.6243	6.1811	0.255033	['PF00617', 'PF00618']
Q06203_11_516	Q06203	PPAT	Amidophosphoribosyltransferase	0.374313	0.865882	0.545278	0.376806	44	True	False	88.8293	4.60832	False	['Acetylation', 'Ubiquitylation', 'Phosphorylation']	False	0	[]	True	4.49905e-17	11	516	447	92.9747	4.97991	0.228981	['PF00156', 'PF13522']
O15439_9_1297	O15439	ABCC4	Multidrug resistance-associated protein 4	0.266313	0.94586	0.455845	0.509721	30	False	False	83.3313	3.21811	False	[]	False	0	[]	True	4.57896e-17	9	1297	967	89.2685	9.54815	0.242372	['PF00005', 'PF00664']
Q9NXL9_2_657	Q9NXL9	MCM9	DNA helicase MCM9	0.220174	0.875322	0.570499	0.33708	40	False	False	86.8868	4.10494	False	['Ubiquitylation']	False	0	[]	True	4.58843e-17	2	657	540	85.6284	8.78423	0.257364	['PF00493', 'PF17207', 'PF17855']
P46734_47_345	P46734	MAP2K3	Dual specificity mitogen-activated protein kinase kinase 3	0.302938	0.942153	0.54482	0.488646	37	True	False	88.1157	3.92169	False	['Ubiquitylation', 'Sumoylation', 'Phosphorylation']	False	0	[]	True	4.7335e-17	47	345	256	91.0343	4.67218	0.263051	['PF00069']
Q9NRD5_10_356	Q9NRD5	PICK1	PRKCA-binding protein	0.293126	0.832829	0.554854	0.340935	53	False	True	89.7994	3.14293	False	[]	False	0	[]	True	4.77604e-17	10	356	327	90.5425	7.49601	0.323095	['PF00595', 'PF06456']
Q8IWR0_555_967	Q8IWR0	ZC3H7A	Zinc finger CCCH domain-containing protein 7A	0.202792	0.924854	0.670101	0.343136	51	False	True	87.3796	4.39039	False	['Ubiquitylation']	False	0	[]	True	4.80937e-17	555	967	232	86.7452	8.18226	0.30777	['PF00642']
Q9Y5S8_8_562	Q9Y5S8	NOX1	NADPH oxidase 1	0.320403	0.9052	0.531927	0.412565	42	False	False	90.795	3.91791	False	[]	False	0	[]	True	4.98864e-17	8	562	532	91.2315	8.02996	0.280505	['PF01794', 'PF08022', 'PF08030']
P07205_2_417	P07205	PGK2	Phosphoglycerate kinase 2	0.269099	0.942122	0.601285	0.388747	35	False	False	93.4597	3.23102	False	['Phosphorylation']	False	0	[]	True	5.1876e-17	2	417	416	96.5259	3.94386	0.26564	['PF00162']
P22670_567_908	P22670	RFX1	MHC class II regulatory factor RFX1	0.289929	0.908958	0.563484	0.40382	38	False	False	95.1553	1.77029	False	[]	False	0	[]	True	5.26634e-17	567	908	328	93.5273	4.49192	0.269441	[]
Q9NS86_21_445	Q9NS86	LANCL2	LanC-like protein 2	0.390043	0.859155	0.397261	0.523356	33	False	True	97.2712	1.93177	False	['Phosphorylation']	False	0	[]	True	5.40042e-17	21	445	407	96.6293	3.04068	0.236277	['PF05147']
Q8IZU8_61_1211	Q8IZU8	DSEL	Dermatan-sulfate epimerase-like protein	0.303444	0.857746	0.53266	0.348231	44	False	False	93.448	2.56565	False	[]	False	0	[]	True	5.43537e-17	61	1211	991	93.7623	6.5034	0.206482	['PF00685']
Q9UEG4_148_260	Q9UEG4	ZNF629	Zinc finger protein 629	0.120756	0.998446	0.992578	0.0106229	47	False	False	89.7747	4.99371	False	['Ubiquitylation', 'Sumoylation', 'Phosphorylation']	False	0	[]	True	5.62185e-17	148	260	113	88.411	10.183	0.434656	['PF00096']
Q9UP38_273_638	Q9UP38	FZD1	Frizzled-1	0.275692	0.834339	0.463199	0.43561	37	False	False	86.3578	4.96194	False	['Phosphorylation']	False	0	[]	True	5.81491e-17	273	638	348	91.6803	5.15266	0.249739	['PF01534']
Q13206_44_515	Q13206	DDX10	Probable ATP-dependent RNA helicase DDX10	0.368845	0.932494	0.526993	0.444743	30	False	True	84.313	4.45833	False	['Ubiquitylation', 'Phosphorylation']	False	0	[]	True	5.8627e-17	44	515	462	90.5356	6.72952	0.259472	['PF00270', 'PF00271', 'PF13959']
Q9UFP1_229_573	Q9UFP1	GASK1A	Golgi-associated kinase 1A	0.222979	0.908126	0.663095	0.337468	63	False	False	92.4184	3.53739	False	['Phosphorylation']	False	0	[]	True	5.94936e-17	229	573	314	93.5602	4.12415	0.251064	['PF15051']
Q9Y4I1_4_832	Q9Y4I1	MYO5A	Unconventional myosin-Va	0.22772	0.923094	0.509822	0.441568	38	False	False	82.1797	4.22916	False	['Ubiquitylation']	False	0	[]	True	6.07231e-17	4	832	773	87.784	11.4671	0.279832	['PF00063', 'PF00612']
P21439_38_1280	P21439	ABCB4	Phosphatidylcholine translocator ABCB4	0.263394	0.920888	0.462734	0.476524	33	False	True	85.9142	3.71093	False	['Ubiquitylation', 'Phosphorylation']	True	9	['Gallbladder disease 1 (GBD1)', 'Progressive familial intrahepatic cholestasis type 3', 'Progressive familial intrahepatic cholestasis type 1', 'Cholestasis, intrahepatic, of pregnancy, 3', 'ABCB4-related disorders', 'Low phospholipid associated cholelithiasis (GBD1)', 'Cholestasis, progressive familial intrahepatic, 3 (PFIC3)']	True	6.17625e-17	38	1280	1136	89.0618	10.5621	0.251531	['PF00005', 'PF00664']
Q6UX68_1_319	Q6UX68	XKR5	XK-related protein 5	0.266218	0.74892	0.459751	0.362659	46	False	False	88.1287	4.35681	False	[]	False	0	[]	True	6.32082e-17	1	319	284	91.0903	5.43736	0.255702	['PF09815']
Q9NV66_351_721	Q9NV66	TYW1	S-adenosyl-L-methionine-dependent tRNA 4-demethylwyosine synthase TYW1	0.21857	0.94561	0.6721	0.328474	42	False	False	90.1286	3.22217	False	['Acetylation', 'Ubiquitylation', 'Phosphorylation']	False	0	[]	True	6.36807e-17	351	721	356	94.5238	3.70215	0.229247	['PF04055', 'PF08608']
Q8NGG4_11_308	Q8NGG4	OR8H1	Olfactory receptor 8H1	0.205918	0.971727	0.764952	0.301002	72	False	False	90.7381	4.90183	False	['Other', 'Phosphorylation']	False	0	[]	True	6.39979e-17	11	308	282	92.1087	5.44464	0.285561	['PF13853']
Q96IP4_60_393	Q96IP4	TENT5A	Terminal nucleotidyltransferase 5A	0.248112	0.934781	0.521858	0.474303	33	False	False	92.2194	4.27815	False	['Ubiquitylation']	True	1	['Osteogenesis imperfecta 18 (OI18)', 'Osteogenesis imperfecta, type 18']	True	6.65934e-17	60	393	334	94.0357	4.90344	0.284467	['PF07984']
Q8TCB7_10_272	Q8TCB7	METTL6	tRNA N(3)-methylcytidine methyltransferase METTL6	0.352769	0.904852	0.56992	0.421171	43	False	True	95.5598	2.56631	False	[]	False	0	[]	True	6.67627e-17	10	272	263	95.5372	3.75258	0.285111	['PF08242']
Q9UKE5_15_312	Q9UKE5	TNIK	TRAF2 and NCK-interacting protein kinase	0.2253	0.880314	0.707313	0.243355	61	True	True	88.4111	3.3208	True	['Ubiquitylation']	False	0	[]	True	6.71038e-17	15	312	263	90.367	4.54519	0.260488	['PF00069']
P42357_109_641	P42357	HAL	Histidine ammonia-lyase	0.32156	0.807239	0.543308	0.302595	46	False	False	92.2513	3.04026	False	['Other']	False	0	[]	True	6.90362e-17	109	641	533	95.3183	4.24298	0.237199	['PF00221']
Q8TCT9_28_349	Q8TCT9	HM13	Minor histocompatibility antigen H13	0.29204	0.89872	0.590089	0.380122	41	True	False	91.3893	3.54706	False	[]	False	0	[]	True	7.10422e-17	28	349	277	92.0773	5.44721	0.264348	['PF04258']
Q86VD9_29_577	Q86VD9	PIGZ	GPI mannosyltransferase 4	0.329426	0.923709	0.329308	0.641882	27	False	False	93.6878	2.9299	False	[]	False	0	[]	True	7.26249e-17	29	577	500	92.2341	5.59857	0.248022	['PF03901']
O95180_88_1849	O95180	CACNA1H	Voltage-dependent T-type calcium channel subunit alpha-1H	0.199799	0.927641	0.640637	0.311421	61	False	False	79.3882	4.03615	False	[]	True	1	[]	True	7.40513e-17	88	1849	932	85.3165	9.81797	0.259874	['PF00520']
Q8TDX5_1_336	Q8TDX5	ACMSD	2-amino-3-carboxymuconate-6-semialdehyde decarboxylase	0.33419	0.822463	0.559648	0.328165	46	False	True	96.6585	2.39518	False	[]	False	0	[]	True	7.52634e-17	1	336	336	97.694	2.7495	0.257162	['PF04909']
Q63HM2_9_1171	Q63HM2	PCNX4	Pecanex-like protein 4	0.266715	0.884067	0.506168	0.403532	35	False	False	84.1597	4.52841	False	['Other']	False	0	[]	True	7.5655e-17	9	1171	743	88.6898	7.68037	0.225504	['PF05041']
Q8IVW4_1_310	Q8IVW4	CDKL3	Cyclin-dependent kinase-like 3	0.260281	0.977669	0.563223	0.479334	31	True	True	91.2152	2.52477	False	[]	False	0	[]	True	7.59823e-17	1	310	288	93.5609	3.82849	0.259014	['PF00069']
Q9Y6Y8_265_996	Q9Y6Y8	SEC23IP	SEC23-interacting protein	0.245706	0.850977	0.56761	0.364329	72	False	False	85.3597	4.54439	False	['Ubiquitylation', 'Phosphorylation']	False	0	[]	True	7.62574e-17	265	996	414	89.055	6.87092	0.256785	['PF00536', 'PF02862']
Q99437_2_205	Q99437	ATP6V0B	V-type proton ATPase 21 kDa proteolipid subunit	0.284013	0.916691	0.557596	0.492208	43	False	True	94.0451	2.45754	True	['Phosphorylation']	False	0	[]	True	7.83299e-17	2	205	204	92.55	4.68192	0.34769	['PF00137']
Q9UJ98_99_1057	Q9UJ98	STAG3	Cohesin subunit SA-3	0.246221	0.880735	0.425768	0.478405	34	False	False	94.8332	2.48382	False	[]	True	1	['Spermatogenic failure 61 (SPGF61)', 'PRIMARY OVARIAN FAILURE 8', 'Premature ovarian failure 8 (POF8)']	True	8.12569e-17	99	1057	907	92.7438	9.65948	0.267936	['PF08514']
O60341_170_837	O60341	KDM1A	Lysine-specific histone demethylase 1A	0.220112	0.826914	0.534922	0.315926	40	False	True	94.902	1.85625	True	['Phosphorylation']	True	4	['Palatal anomalies-widely spaced teeth-facial dysmorphism-developmental delay syndrome', 'Intellectual disability', 'Cleft palate, psychomotor retardation, and distinctive facial features (CPRF)']	True	8.39291e-17	170	837	668	97.132	4.71266	0.271304	['PF01593', 'PF04433']
Q9BRS2_162_487	Q9BRS2	RIOK1	Serine/threonine-protein kinase RIO1	0.213998	0.944477	0.626509	0.393227	40	True	True	87.9267	3.82706	False	['Phosphorylation']	False	0	[]	True	8.40288e-17	162	487	257	90.8291	5.34425	0.249124	['PF01163']
Q9UPZ9_1_286	Q9UPZ9	CILK1	Serine/threonine-protein kinase ICK	0.220299	0.966318	0.740525	0.289546	48	True	False	88.9479	3.68941	False	['Ubiquitylation', 'Phosphorylation']	True	1	['Short rib-polydactyly syndrome']	True	8.42201e-17	1	286	272	92.7391	4.16	0.262798	['PF00069']
Q8IY47_8_596	Q8IY47	KBTBD2	Kelch repeat and BTB domain-containing protein 2	0.252101	0.944534	0.729705	0.245854	53	False	False	89.053	3.84639	False	[]	False	0	[]	True	8.4295e-17	8	596	529	91.8758	7.65456	0.273557	['PF00651', 'PF01344', 'PF07707']
Q9Y2L1_225_937	Q9Y2L1	DIS3	Exosome complex exonuclease RRP44	0.286969	0.967303	0.557301	0.436155	31	False	True	95.0955	2.47513	False	[]	False	0	[]	True	8.66273e-17	225	937	651	91.6878	7.17668	0.254262	['PF00773', 'PF17215', 'PF17216', 'PF17849']
Q9NXL6_44_827	Q9NXL6	SIDT1	SID1 transmembrane family member 1	0.288398	0.842627	0.382531	0.487757	30	False	False	90.0227	3.091	False	[]	False	0	[]	True	8.7082e-17	44	827	644	89.8602	7.95294	0.258126	['PF13965']
Q9Y463_86_432	Q9Y463	DYRK1B	Dual specificity tyrosine-phosphorylation-regulated kinase 1B	0.20163	0.947915	0.657889	0.367366	52	True	False	96.0392	2.19331	False	['Phosphorylation']	False	0	[]	True	9.12219e-17	86	432	342	95.9483	3.58587	0.270298	['PF00069']
Q8WV41_193_574	Q8WV41	SNX33	Sorting nexin-33	0.319774	0.921869	0.391671	0.579223	27	False	True	92.5026	3.38711	False	['Acetylation', 'Ubiquitylation']	False	0	[]	True	9.1662e-17	193	574	379	94.3838	5.74272	0.297863	['PF00787', 'PF10456']
Q96PB1_18_792	Q96PB1	CASD1	N-acetylneuraminate 9-O-acetyltransferase	0.32	0.79625	0.413578	0.413981	45	False	False	93.4744	2.41921	False	[]	False	0	[]	True	9.19941e-17	18	792	740	89.7298	8.10167	0.269102	['PF07779']
P20020_96_1063	P20020	ATP2B1	Plasma membrane calcium-transporting ATPase 1	0.203379	0.943793	0.641349	0.342943	47	True	True	81.2836	3.68873	False	['Ubiquitylation', 'Phosphorylation']	True	2	['Neurodevelopmental disorder', 'Intellectual developmental disorder, autosomal dominant 66 (MRD66)']	True	9.23985e-17	96	1063	552	85.6443	7.12586	0.232741	['PF00122', 'PF00689', 'PF00702', 'PF13246']
Q2NKQ1_534_1146	Q2NKQ1	SGSM1	Small G protein signaling modulator 1	0.251852	0.859176	0.550094	0.362624	44	False	False	93.7393	2.60072	False	[]	False	0	[]	True	9.57363e-17	534	1146	371	93.2378	6.04502	0.29427	['PF00566']
P68363_2_438	P68363	TUBA1B	Tubulin alpha-1B chain	0.147212	0.987263	0.930361	0.114647	137	True	True	93.6484	4.33887	True	['Ubiquitylation', 'Acetylation', 'Sumoylation', 'Phosphorylation', 'Methylation']	False	0	[]	True	9.94788e-17	2	438	426	94.4073	4.86893	0.227114	['PF00091', 'PF03953']
Q8WU10_9_497	Q8WU10	PYROXD1	Pyridine nucleotide-disulfide oxidoreductase domain-containing protein 1	0.37486	0.907843	0.468285	0.489405	33	False	True	92.5688	2.73646	False	[]	True	1	['Myopathy, myofibrillar, 8 (MFM8)', 'Myofibrillar myopathy 8']	True	1.00145e-16	9	497	450	93.6378	4.68594	0.251065	['PF07992', 'PF18267']
O15021_564_873	O15021	MAST4	Microtubule-associated serine/threonine-protein kinase 4	0.204377	0.901091	0.734955	0.254432	76	True	False	89.1313	4.09572	False	[]	False	0	[]	True	1.01174e-16	564	873	284	90.7478	4.62272	0.242492	['PF00069']
Q6NUM6_307_657	Q6NUM6	TYW1B	S-adenosyl-L-methionine-dependent tRNA 4-demethylwyosine synthase TYW1B	0.254137	0.9311	0.658095	0.336843	47	False	False	89.1664	2.85383	False	['Ubiquitylation', 'Phosphorylation']	False	0	[]	True	1.02113e-16	307	657	303	91.7715	3.81344	0.255075	['PF04055', 'PF08608']
Q16620_529_813	Q16620	NTRK2	BDNF/NT-3 growth factors receptor	0.259313	0.894203	0.592548	0.387286	44	True	True	87.7834	3.25842	False	['Phosphorylation']	True	2	['Obesity, hyperphagia, and developmental delay (OBHD)']	True	1.04001e-16	529	813	255	90.2796	4.47853	0.244666	['PF07714']
Q7L1W4_3_847	Q7L1W4	LRRC8D	Volume-regulated anion channel subunit LRRC8D	0.139446	0.991439	0.852371	0.174008	101	False	True	87.3926	4.96449	False	['Other', 'Ubiquitylation', 'Phosphorylation']	False	0	[]	True	1.05666e-16	3	847	692	90.9196	13.2881	0.272876	['PF12534', 'PF13855']
Q6PIY7_147_481	Q6PIY7	TENT2	Poly(A) RNA polymerase GLD2	0.358351	0.90428	0.388468	0.587453	30	False	False	95.9083	1.89278	False	['Ubiquitylation']	False	0	[]	True	1.06537e-16	147	481	326	95.8845	3.40841	0.260135	['PF03828']
Q92598_2_803	Q92598	HSPH1	Heat shock protein 105 kDa	0.232765	0.876774	0.450361	0.4573	36	False	True	94.6194	2.74583	False	['Methylation', 'Ubiquitylation', 'Phosphorylation']	False	0	[]	True	1.0929e-16	2	803	708	95.0083	7.7968	0.276124	['PF00012']
Q9Y586_2_359	Q9Y586	MAB21L2	Protein mab-21-like 2	0.271746	0.981094	0.662412	0.373231	38	False	False	93.5037	2.52583	False	['Phosphorylation']	True	2	['Colobomatous microphthalmia-rhizomelic dysplasia syndrome', 'Microphthalmia/coloboma and skeletal dysplasia syndrome (MCSKS)']	True	1.13002e-16	2	359	347	96.0122	3.39167	0.276543	['PF03281', 'PF20266']
Q93034_13_780	Q93034	CUL5	Cullin-5	0.294802	0.849978	0.554254	0.323362	50	False	True	92.0226	2.75496	True	['Acetylation', 'Ubiquitylation']	False	0	[]	True	1.18313e-16	13	780	721	91.4406	11.024	0.296192	['PF00888', 'PF10557']
A7KAX9_368_568	A7KAX9	ARHGAP32	Rho GTPase-activating protein 32	0.258138	0.862841	0.585596	0.440511	53	False	True	91.7257	3.36636	False	[]	False	0	[]	True	1.18969e-16	368	568	191	92.174	3.93056	0.263857	['PF00620']
P16422_23_260	P16422	EPCAM	Epithelial cell adhesion molecule	0.295818	0.852439	0.46144	0.500704	39	False	True	92.0826	2.54786	True	['Other', 'Ubiquitylation', 'Phosphorylation']	True	1	['Congenital diarrhea 5 with tufting enteropathy']	True	1.20446e-16	23	260	221	93.8212	3.92665	0.319102	['PF00086', 'PF18635']
Q9NZJ5_585_1080	Q9NZJ5	EIF2AK3	Eukaryotic translation initiation factor 2-alpha kinase 3	0.28303	0.872503	0.518715	0.448132	44	True	True	86.4273	3.10227	False	['Ubiquitylation', 'Phosphorylation']	False	0	[]	True	1.23106e-16	585	1080	246	89.4207	5.04824	0.270455	['PF00069']
Q6UW63_25_496	Q6UW63	POGLUT2	Protein O-glucosyltransferase 2	0.339217	0.895359	0.480554	0.465598	36	False	False	96.2364	2.54552	False	['Phosphorylation']	False	0	[]	True	1.2574e-16	25	496	464	96.4209	3.97634	0.250095	['PF00630', 'PF05686']
Q9UBN4_27_754	Q9UBN4	TRPC4	Short transient receptor potential channel 4	0.280967	0.905009	0.570204	0.363286	45	False	False	94.7356	2.53832	False	['Phosphorylation']	False	0	[]	True	1.27277e-16	27	754	659	90.321	8.68402	0.319407	['PF00520', 'PF08344']
Q86SQ9_1_330	Q86SQ9	DHDDS	Dehydrodolichyl diphosphate synthase complex subunit DHDDS	0.309784	0.85399	0.413857	0.499561	32	False	True	97.0466	1.76416	True	['Phosphorylation']	True	4	['Developmental delay and seizures with or without movement abnormalities', 'Developmental delay and seizures with or without movement abnormalities (DEDSM)', 'Retinitis pigmentosa 59 (RP59)']	True	1.29694e-16	1	330	326	95.5777	3.7395	0.293267	['PF01255']
P50991_29_538	P50991	CCT4	T-complex protein 1 subunit delta	0.208127	0.919357	0.69894	0.275702	76	False	True	92.0567	3.73939	True	['Methylation', 'Ubiquitylation', 'Acetylation', 'Phosphorylation']	False	0	[]	True	1.32656e-16	29	538	500	91.9878	7.11394	0.270431	['PF00118']
P50750_8_340	P50750	CDK9	Cyclin-dependent kinase 9	0.275842	0.939465	0.629388	0.367276	38	True	True	94.5766	2.42445	True	['Acetylation', 'Ubiquitylation', 'Sumoylation', 'Phosphorylation']	False	0	[]	True	1.33854e-16	8	340	318	94.0842	4.16274	0.273384	['PF00069']
Q13370_666_1086	Q13370	PDE3B	cGMP-inhibited 3',5'-cyclic phosphodiesterase B	0.27687	0.966688	0.600263	0.416864	34	True	True	97.7612	1.59118	False	[]	False	0	[]	True	1.34951e-16	666	1086	367	95.4626	3.77925	0.253447	['PF00233']
Q8WU67_33_409	Q8WU67	ABHD3	Phospholipase ABHD3	0.340117	0.810235	0.387479	0.490397	36	True	False	95.8519	2.27022	False	['Phosphorylation']	False	0	[]	True	1.37716e-16	33	409	377	96.2068	3.47966	0.244156	['PF00561']
O75351_123_440	O75351	VPS4B	Vacuolar protein sorting-associated protein 4B	0.174075	0.91204	0.754192	0.277362	106	False	True	89.3226	4.63696	False	['Acetylation', 'Ubiquitylation', 'Phosphorylation']	False	0	[]	True	1.38083e-16	123	440	303	92.6411	6.08034	0.298875	['PF00004', 'PF09336', 'PF17862']
P27037_191_487	P27037	ACVR2A	Activin receptor type-2A	0.26782	0.92928	0.58703	0.414611	37	True	True	94.2481	2.45902	False	['Ubiquitylation']	False	0	[]	True	1.38174e-16	191	487	292	94.3493	3.76871	0.264923	['PF00069']
Q7Z4P5_86_450	Q7Z4P5	GDF7	Growth/differentiation factor 7	0.245388	0.877069	0.529703	0.42435	41	False	False	93.0756	2.4489	False	['Other', 'Phosphorylation']	False	0	[]	True	1.38962e-16	86	450	260	88.3383	6.68659	0.30335	['PF00019', 'PF00688']
P0C7V8_169_569	P0C7V8	DCAF8L2	DDB1- and CUL4-associated factor 8-like protein 2	0.302657	0.82499	0.370654	0.519241	36	False	False	92.2497	2.70687	False	['Phosphorylation']	False	0	[]	True	1.42903e-16	169	569	389	91.2271	5.53736	0.229161	['PF00400']
P41252_1_978	P41252	IARS1	Isoleucine--tRNA ligase, cytoplasmic	0.272684	0.981995	0.619639	0.383925	30	False	False	89.1423	2.32067	False	[]	False	0	[]	True	1.44718e-16	1	978	729	91.4764	8.00487	0.241851	['PF00133', 'PF08264']
P33993_332_643	P33993	MCM7	DNA replication licensing factor MCM7	0.217551	0.954236	0.751807	0.27593	61	False	True	84.7733	4.61064	True	['Methylation', 'Ubiquitylation', 'Phosphorylation']	False	0	[]	True	1.46644e-16	332	643	301	85.0977	6.19605	0.28901	['PF00493', 'PF17855']
Q9H2X6_182_552	Q9H2X6	HIPK2	Homeodomain-interacting protein kinase 2	0.193389	0.917072	0.726712	0.250337	69	True	True	93.257	3.35367	False	['Ubiquitylation', 'Phosphorylation']	False	0	[]	True	1.50055e-16	182	552	369	93.8587	4.33793	0.259065	['PF00069']
Q7Z3Z3_104_882	Q7Z3Z3	PIWIL3	Piwi-like protein 3	0.368409	0.87365	0.301619	0.608857	30	False	False	95.3177	2.29733	False	['Acetylation']	False	0	[]	True	1.5627e-16	104	882	659	91.7904	6.96294	0.252344	['PF02170', 'PF02171']
Q9Y450_258_683	Q9Y450	HBS1L	HBS1-like protein	0.275593	0.929585	0.597888	0.38698	41	False	True	88.9178	3.48489	False	['Phosphorylation']	False	0	[]	True	1.58351e-16	258	683	418	89.3628	6.19012	0.255978	['PF00009', 'PF03143', 'PF03144']
Q15910_65_727	Q15910	EZH2	Histone-lysine N-methyltransferase EZH2	0.182234	0.836419	0.562798	0.320013	49	False	True	90.1094	3.49213	True	['Phosphorylation']	True	15	['Weaver syndrome (WVS)', 'EZH2-related disorder']	True	1.58924e-16	65	727	396	91.3781	7.50345	0.342619	['PF00856', 'PF18118', 'PF18264']
Q92696_2_567	Q92696	RABGGTA	Geranylgeranyl transferase type-2 subunit alpha	0.285023	0.870621	0.331657	0.575329	28	False	False	94.9379	2.47283	False	['Ubiquitylation']	False	0	[]	True	1.60244e-16	2	567	552	94.3618	6.43496	0.293621	['PF01239', 'PF07711']
A6NGR9_150_697	A6NGR9	MROH6	Maestro heat-like repeat-containing protein family member 6	0.228666	0.971519	0.780963	0.220114	47	False	False	91.8683	2.80711	False	['Phosphorylation']	False	0	[]	True	1.61434e-16	150	697	488	90.3589	7.01376	0.233701	[]
P48637_5_474	P48637	GSS	Glutathione synthetase	0.373035	0.800121	0.35326	0.499878	35	False	True	94.4111	2.29682	False	['Ubiquitylation', 'Phosphorylation']	True	3	['Gluthathione synthetase deficiency (GSSD)', 'Glutathione synthetase deficiency (GSS deficiency)']	True	1.64169e-16	5	474	462	95.766	3.64702	0.246209	['PF03199', 'PF03917']
Q05513_247_583	Q05513	PRKCZ	Protein kinase C zeta type	0.262315	0.978381	0.714201	0.322886	44	True	False	90.1916	3.68884	False	['Phosphorylation']	False	0	[]	True	1.65775e-16	247	583	323	91.8362	4.9674	0.262032	['PF00069', 'PF00433']
Q6P2Q9_1762_2014	Q6P2Q9	PRPF8	Pre-mRNA-processing-splicing factor 8	0.128924	0.757969	0.730612	0.0581719	98	False	True	84.8035	4.68863	True	['Ubiquitylation', 'Phosphorylation']	False	0	[]	True	1.76816e-16	1762	2014	236	84.5787	5.66876	0.279523	['PF12134']
Q9BZL6_543_845	Q9BZL6	PRKD2	Serine/threonine-protein kinase D2	0.230653	0.813978	0.593629	0.277719	44	True	False	82.827	4.22707	False	['Acetylation', 'Ubiquitylation', 'Phosphorylation']	False	0	[]	True	1.80606e-16	543	845	262	88.6147	4.58196	0.209825	['PF00069']
Q9H3R0_9_366	Q9H3R0	KDM4C	Lysine-specific demethylase 4C	0.297724	0.882971	0.527289	0.408209	35	False	True	93.6146	2.54245	False	['Ubiquitylation', 'Phosphorylation']	False	0	[]	True	1.8317e-16	9	366	350	93.8879	4.08775	0.250211	['PF02373', 'PF02375']
Q14738_92_513	Q14738	PPP2R5D	Serine/threonine-protein phosphatase 2A 56 kDa regulatory subunit delta isoform	0.166428	0.964865	0.777828	0.239552	73	False	False	95.0255	3.39182	False	['Ubiquitylation', 'Phosphorylation']	True	7	['Inborn genetic diseases', 'Intellectual disability-macrocephaly-hypotonia-behavioral abnormalities syndrome (MRD35)', 'Intellectual developmental disorder, autosomal dominant 35 (MRD35)']	True	1.89305e-16	92	513	422	94.3214	5.71983	0.287013	['PF01603']
Q5BKX6_46_717	Q5BKX6	SLC45A4	Solute carrier family 45 member 4	0.318175	0.782953	0.427383	0.40674	39	False	False	88.5492	3.87035	False	[]	False	0	[]	False	1.94948e-16	46	717	418	90.0426	5.18738	0.241049	['PF13347']
Q92871_10_258	Q92871	PMM1	Phosphomannomutase 1	0.377235	0.866456	0.464189	0.505552	38	True	True	94.8	3.191	False	['Ubiquitylation']	False	0	[]	True	1.96086e-16	10	258	249	94.6885	4.9303	0.294133	['PF03332']
Q99707_772_1264	Q99707	MTR	Methionine synthase	0.214045	0.383584	0.256576	0.144868	45	False	True	85.5022	4.60874	False	['Methylation', 'Ubiquitylation']	False	0	[]	True	1.96836e-16	772	1264	479	88.8526	7.11942	0.256847	['PF02310', 'PF02965']
P0C645_12_307	P0C645	OR4E1	Olfactory receptor 4E1	0.194177	0.979555	0.815897	0.247729	75	False	False	89.9361	5.48276	False	['Other']	False	0	[]	True	1.98663e-16	12	307	249	91.4201	6.2842	0.269005	['PF13853']
Q9NQU5_384_676	Q9NQU5	PAK6	Serine/threonine-protein kinase PAK 6	0.225657	0.977152	0.678359	0.359187	38	True	True	91.8039	2.60173	False	['Ubiquitylation', 'Phosphorylation']	False	0	[]	True	1.99276e-16	384	676	293	95.1118	3.34319	0.238105	['PF00069']
Q8NEG7_33_583	Q8NEG7	DENND6B	Protein DENND6B	0.299647	0.834344	0.511732	0.371146	51	False	False	91.2802	3.44714	False	[]	False	0	[]	True	2.09951e-16	33	583	496	92.2625	6.22546	0.263522	['PF08616', 'PF09794']
Q8NI77_10_365	Q8NI77	KIF18A	Kinesin-like protein KIF18A	0.273482	0.978681	0.594257	0.442488	29	False	True	88.4297	3.10702	True	[]	False	0	[]	True	2.10098e-16	10	365	307	90.31	5.10079	0.260535	['PF00225']
O95985_1_611	O95985	TOP3B	DNA topoisomerase 3-beta-1	0.221653	0.895082	0.534131	0.387626	32	True	True	94.6609	2.40127	False	[]	False	0	[]	True	2.11229e-16	1	611	609	95.3327	5.17195	0.269349	['PF01131', 'PF01751']
P49916_248_833	P49916	LIG3	DNA ligase 3	0.194496	0.943517	0.622421	0.349086	36	True	True	88.795	3.59228	False	['Ubiquitylation']	False	0	[]	True	2.16498e-16	248	833	570	91.565	7.08942	0.269221	['PF01068', 'PF04675', 'PF04679']
Q13217_34_465	Q13217	DNAJC3	DnaJ homolog subfamily C member 3	0.257702	0.896641	0.471658	0.465578	32	False	True	86.3997	2.69385	False	['Ubiquitylation']	True	3	['Juvenile-onset diabetes mellitus-central and peripheral neurodegeneration syndrome', 'Inborn genetic diseases']	True	2.1913e-16	34	465	432	93.9597	9.56961	0.31882	['PF00226', 'PF09976', 'PF13181']
Q9NVR0_68_350	Q9NVR0	KLHL11	Kelch-like protein 11	0.215639	0.960253	0.785721	0.249174	68	False	True	92.2981	2.62686	True	['Ubiquitylation']	False	0	[]	True	2.20687e-16	68	350	264	91.0881	6.07319	0.320134	['PF00651', 'PF07707']
Q14573_610_2610	Q14573	ITPR3	Inositol 1,4,5-trisphosphate receptor type 3	0.255936	0.76593	0.469851	0.311383	49	False	True	85.2686	4.81462	False	['Ubiquitylation']	False	0	[]	True	2.23942e-16	610	2610	1264	83.3816	17.8162	0.235595	['PF00520', 'PF01365', 'PF08454']
O15143_1_372	O15143	ARPC1B	Actin-related protein 2/3 complex subunit 1B	0.27004	0.841653	0.493353	0.431746	46	False	True	97.8507	2.10874	True	['Acetylation', 'Ubiquitylation', 'Phosphorylation']	False	0	[]	True	2.28e-16	1	372	340	96.6399	3.23856	0.253296	['PF00400']
Q96C10_2_671	Q96C10	DHX58	Probable ATP-dependent RNA helicase DHX58	0.350909	0.925904	0.379879	0.576739	27	False	False	88.0304	3.55624	False	[]	False	0	[]	True	2.3012e-16	2	671	652	92.2096	7.04564	0.263531	['PF00271', 'PF04851', 'PF11648', 'PF18119']
Q6U7Q0_126_290	Q6U7Q0	ZNF322	Zinc finger protein 322	0.126448	0.997875	0.930269	0.204142	103	False	False	89.9156	5.39918	False	['Ubiquitylation', 'Sumoylation', 'Phosphorylation']	False	0	[]	True	2.35596e-16	126	290	165	90.4182	6.97331	0.440035	['PF00096']
Q96RF0_250_540	Q96RF0	SNX18	Sorting nexin-18	0.308826	0.907262	0.434722	0.534547	29	False	False	92.2024	2.92414	False	['Ubiquitylation']	False	0	[]	True	2.37181e-16	250	540	284	90.3085	5.76412	0.331933	['PF00787', 'PF10456']
Q9HCJ5_74_1215	Q9HCJ5	ZSWIM6	Zinc finger SWIM domain-containing protein 6	0.446071	0.804048	0.473188	0.351029	42	False	False	90.6786	3.31978	False	[]	False	0	[]	True	2.39302e-16	74	1215	920	90.9004	14.3823	0.268546	[]
Q96K78_51_519	Q96K78	ADGRG7	Adhesion G-protein coupled receptor G7	0.252939	0.715376	0.402416	0.366458	40	False	False	89.3402	2.88631	False	['Other']	False	0	[]	True	2.40088e-16	51	519	359	88.8429	5.86436	0.262726	['PF01825']
Q9UGI9_172_488	Q9UGI9	PRKAG3	5'-AMP-activated protein kinase subunit gamma-3	0.292512	0.897464	0.506969	0.463333	36	False	False	93.1847	2.25741	False	['Phosphorylation']	True	1	['SKELETAL MUSCLE GLYCOGEN CONTENT AND METABOLISM QUANTITATIVE TRAIT LOCUS (SMGMQTL)']	True	2.40168e-16	172	488	290	91.4599	4.6389	0.251845	['PF00571']
P30153_11_430	P30153	PPP2R1A	Serine/threonine-protein phosphatase 2A 65 kDa regulatory subunit A alpha isoform	0.194528	0.926763	0.735856	0.247416	74	False	True	93.2035	3.80425	True	['Ubiquitylation', 'Phosphorylation']	True	2	['Microcephaly-corpus callosum hypoplasia-intellectual disability-facial dysmorphism syndrome (MRD36)', 'PPP2R1A-related disorder']	True	2.4231e-16	11	430	420	95.5223	5.59723	0.260867	['PF02985', 'PF13646']
Q14831_584_856	Q14831	GRM7	Metabotropic glutamate receptor 7	0.315745	0.764862	0.438634	0.421554	45	False	True	87.1304	4.06795	False	['Phosphorylation']	True	1	['Neurodevelopmental disorder with seizures, hypotonia, and brain imaging abnormalities', 'Intellectual disability', 'Global developmental delay (DD)', 'Neurodevelopmental disorder with seizures, hypotonia, and brain imaging abnormalities (NEDSHBA)']	True	2.4402e-16	584	856	245	90.373	5.12011	0.272722	['PF00003']
O60779_30_484	O60779	SLC19A2	Thiamine transporter 1	0.327998	0.695704	0.422165	0.332682	56	False	False	88.732	3.57095	False	['Other']	True	5	['Thiamine-responsive megaloblastic anemia syndrome (TRMA)', 'Megaloblastic anemia, thiamine-responsive, with diabetes mellitus and sensorineural deafness (TRMA)']	True	2.48335e-16	30	484	390	91.734	4.92196	0.251151	['PF01770']
P13584_11_506	P13584	CYP4B1	Cytochrome P450 4B1	0.294095	0.943713	0.339677	0.651446	27	False	False	96.8367	1.58354	False	[]	False	0	[]	True	2.51032e-16	11	506	489	95.8347	3.68201	0.255093	['PF00067']
Q9UPE1_54_566	Q9UPE1	SRPK3	SRSF protein kinase 3	0.207202	0.94408	0.604957	0.39062	41	True	False	96.7515	2.23087	False	['Methylation', 'Phosphorylation']	False	0	[]	True	2.6058e-16	54	566	406	94.0339	4.63902	0.262743	['PF00069']
Q9Y253_1_433	Q9Y253	POLH	DNA polymerase eta	0.278277	0.897852	0.447242	0.50171	33	False	True	98.2182	1.69725	False	['Acetylation', 'Ubiquitylation']	True	2	['Xeroderma pigmentosum variant type (XPV)']	True	2.61003e-16	1	433	427	97.4207	3.4947	0.290568	['PF00817', 'PF11799']
P04040_4_504	P04040	CAT	Catalase	0.305168	0.892217	0.602094	0.326494	43	True	True	98.7456	1.46398	True	['Glycosylation', 'Phosphorylation']	True	1	['Acatalasemia, japanese type']	True	2.61554e-16	4	504	501	98.4868	2.63072	0.308318	['PF00199', 'PF06628']
P51610_16_1887	P51610	HCFC1	Host cell factor 1	0.2192	0.901487	0.627554	0.308657	36	False	False	90.9322	3.43056	False	['Acetylation']	True	1	['Methylmalonic acidemia with homocystinuria, type cblX (MAHCX)', 'Methylmalonic aciduria and homocystinuria, cblX type (MAHCX)']	True	2.70145e-16	16	1887	428	92.3799	6.53282	0.26394	['PF01344', 'PF13415']
Q6NUT3_15_467	Q6NUT3	MFSD12	Major facilitator superfamily domain-containing protein 12	0.285124	0.786216	0.395907	0.437759	31	False	False	92.8971	2.72133	False	[]	False	0	[]	True	2.74667e-16	15	467	405	91.3416	4.89875	0.241903	['PF13347']
Q5T890_100_1138	Q5T890	ERCC6L2	DNA excision repair protein ERCC-6-like 2	0.266878	0.90014	0.662232	0.275059	52	False	False	86.1156	4.30374	False	[]	False	0	[]	True	2.75912e-16	100	1138	524	86.2555	7.38292	0.219261	['PF00176', 'PF00271']
Q96I15_30_444	Q96I15	SCLY	Selenocysteine lyase	0.303081	0.925014	0.485358	0.491911	29	False	True	97.9148	1.55648	True	['Other']	False	0	[]	True	2.81848e-16	30	444	391	96.7076	3.03224	0.241917	['PF00266']
Q93050_4_830	Q93050	ATP6V0A1	V-type proton ATPase 116 kDa subunit a1	0.258807	0.965888	0.621243	0.367962	32	False	True	94.0703	2.14844	False	[]	True	2	['Global developmental delay (DD)', 'Intellectual disability', 'Developmental and epileptic encephalopathy 104 (DEE104)', 'Cerebellar ataxia', 'Autism (AUTS)', 'Inborn genetic diseases', 'Microcephaly']	True	2.86188e-16	4	830	598	89.9189	8.92809	0.295704	['PF01496']
P51957_2_718	P51957	NEK4	Serine/threonine-protein kinase Nek4	0.250081	0.905148	0.687381	0.296707	58	True	False	88.8517	3.35015	False	['Ubiquitylation', 'Phosphorylation']	False	0	[]	True	2.88573e-16	2	718	270	90.5453	4.35152	0.273966	['PF00069']
Q8N999_3_323	Q8N999	C12orf29	Uncharacterized protein C12orf29	0.268782	0.884379	0.496971	0.455342	37	False	False	95.4508	2.56523	False	['Acetylation', 'Ubiquitylation']	False	0	[]	True	2.99888e-16	3	323	311	93.3385	4.54832	0.304058	['PF17720']
Q15326_469_601	Q15326	ZMYND11	Zinc finger MYND domain-containing protein 11	0.303765	0.782282	0.40546	0.530792	38	False	True	92.9442	3.28788	True	[]	True	3	['Global developmental delay (DD)', 'Inborn genetic diseases', 'Neurodevelopmental disorder', 'Intellectual disability, autosomal dominant 30 (MRD30)']	True	3.04386e-16	469	601	133	91.8253	12.166	0.537611	[]
Q9BRT8_40_378	Q9BRT8	CBWD1	COBW domain-containing protein 1	0.3037	0.822839	0.483884	0.406746	33	False	False	85.8361	3.3067	False	['Ubiquitylation']	False	0	[]	True	3.08969e-16	40	378	272	90.5353	5.18501	0.228512	['PF02492', 'PF07683']
Q9Y3N9_20_306	Q9Y3N9	OR2W1	Olfactory receptor 2W1	0.185267	0.956758	0.769463	0.290725	74	False	False	92.3007	4.89995	False	['Other']	False	0	[]	True	3.09057e-16	20	306	245	92.5267	6.07828	0.278272	['PF13853']
Q9Y5S2_2_416	Q9Y5S2	CDC42BPB	Serine/threonine-protein kinase MRCK beta	0.252589	0.866285	0.574356	0.34185	46	True	True	92.0317	3.08474	False	['Phosphorylation']	False	0	[]	True	3.10673e-16	2	416	401	92.0439	5.17666	0.280285	['PF00069']
O14841_6_1259	O14841	OPLAH	5-oxoprolinase	0.260829	0.875261	0.509307	0.390608	32	False	False	82.3641	3.18721	False	['Phosphorylation']	True	1	[]	True	3.18726e-16	6	1259	845	90.8825	7.50301	0.191799	['PF01968', 'PF02538', 'PF05378', 'PF19278']
Q15047_191_403	Q15047	SETDB1	Histone-lysine N-methyltransferase SETDB1	0.374748	0.813425	0.375104	0.533608	30	False	True	92.1967	2.17378	True	[]	False	0	[]	True	3.28063e-16	191	403	213	92.2458	4.72341	0.285247	['PF18300', 'PF18358', 'PF18359']
P41252_180_409	P41252	IARS1	Isoleucine--tRNA ligase, cytoplasmic	0.285282	0.953977	0.564905	0.48223	34	False	False	89.3779	2.24836	False	['Ubiquitylation', 'Phosphorylation']	False	0	[]	True	3.30328e-16	180	409	220	92.2969	3.5329	0.263056	['PF00133']
Q5T7W7_143_492	Q5T7W7	TSTD2	Thiosulfate sulfurtransferase/rhodanese-like domain-containing protein 2	0.260379	0.9463	0.596343	0.408284	35	True	False	96.4051	1.86506	False	['Ubiquitylation']	False	0	[]	True	3.3396e-16	143	492	329	94.3345	4.19673	0.272419	['PF00581', 'PF12368', 'PF17773']
Q00266_15_395	Q00266	MAT1A	S-adenosylmethionine synthase isoform type-1	0.295882	0.958035	0.671414	0.346963	44	False	True	98.6402	1.63053	False	['Methylation', 'Ubiquitylation', 'Other']	True	4	['Methionine adenosyltransferase deficiency (MATD)', 'Hepatic methionine adenosyltransferase deficiency']	True	3.3734e-16	15	395	381	98.3957	2.27019	0.238722	['PF00438', 'PF02772', 'PF02773']
Q9BTE3_6_633	Q9BTE3	MCMBP	Mini-chromosome maintenance complex-binding protein	0.388245	0.778361	0.411504	0.409709	41	False	False	89.3729	4.19607	False	['Ubiquitylation', 'Phosphorylation']	False	0	[]	True	3.3777e-16	6	633	507	89.758	7.17277	0.25548	['PF09739']
Q8NEW0_31_375	Q8NEW0	SLC30A7	Zinc transporter 7	0.259742	0.921505	0.685958	0.337823	66	False	False	85.5591	4.80817	False	[]	False	0	[]	True	3.44308e-16	31	375	267	87.1557	6.8322	0.300118	['PF01545']
B2RXF0_49_379	B2RXF0	TMEM229A	Transmembrane protein 229A	0.273827	0.866474	0.508704	0.421792	34	False	False	94.6456	2.45329	False	[]	False	0	[]	True	3.47126e-16	49	379	265	92.904	4.65891	0.28792	[]
P07195_1_334	P07195	LDHB	L-lactate dehydrogenase B chain	0.286851	0.928771	0.576167	0.422427	40	True	True	93.6352	2.76569	False	['Methylation', 'Ubiquitylation', 'Acetylation', 'Phosphorylation']	True	1	['Lactate dehydrogenase B deficiency (LDHBD)']	True	3.51522e-16	1	334	334	96.0929	3.57662	0.2971	['PF00056', 'PF02866']
Q01668_111_1620	Q01668	CACNA1D	Voltage-dependent L-type calcium channel subunit alpha-1D	0.24102	0.963232	0.637817	0.338475	36	False	False	75.2797	4.86373	False	[]	True	2	['Aldosterone-producing adenoma with seizures and neurological abnormalities', 'Sinoatrial node dysfunction and deafness (SANDD)', 'Primary aldosteronism, seizures, and neurologic abnormalities (PASNA)']	True	3.54683e-16	111	1620	1104	84.3159	11.0616	0.263216	['PF00520', 'PF08763', 'PF16905']
P16499_450_827	P16499	PDE6A	Rod cGMP-specific 3',5'-cyclic phosphodiesterase subunit alpha	0.378757	0.799688	0.446637	0.403293	37	True	False	95.7378	2.0485	False	[]	True	3	['Retinitis pigmentosa (RP)']	True	3.56034e-16	450	827	378	94.8921	3.9448	0.26578	['PF00233']
Q9Y4E5_168_405	Q9Y4E5	ZNF451	E3 SUMO-protein ligase ZNF451	0.307556	0.739988	0.508094	0.348755	64	False	False	86.4316	5.63569	False	['Acetylation', 'Ubiquitylation', 'Sumoylation']	False	0	[]	True	3.5721e-16	168	405	223	85.7814	9.12008	0.322443	[]
O00255_2_586	O00255	MEN1	Menin	0.326192	0.880528	0.428252	0.504579	34	False	True	93.5885	3.76038	True	[]	True	15	['Familial multiple endocrine neoplasia type I (MEN1)', 'Hereditary cancer-predisposing syndrome', 'Angiofibroma, somatic', 'Multiple endocrine neoplasia, type 1 (MEN1)']	True	3.60242e-16	2	586	477	95.8504	4.1333	0.254324	['PF05053']
Q8NE35_438_683	Q8NE35	CPEB3	Cytoplasmic polyadenylation element-binding protein 3	0.212874	0.832606	0.712081	0.226292	86	False	True	91.2069	5.09598	False	['Phosphorylation']	False	0	[]	True	3.6471e-16	438	683	244	92.2226	5.63262	0.318991	['PF16366', 'PF16367']
Q7Z6I6_16_216	Q7Z6I6	ARHGAP30	Rho GTPase-activating protein 30	0.253492	0.95555	0.764093	0.269527	42	False	False	92.0405	2.51519	False	['Ubiquitylation']	False	0	[]	True	3.68944e-16	16	216	195	94.5335	3.25794	0.270536	['PF00620']
Q15208_12_449	Q15208	STK38	Serine/threonine-protein kinase 38	0.210149	0.964918	0.677344	0.324245	38	True	True	90.4118	3.12985	False	['Ubiquitylation', 'Phosphorylation']	False	0	[]	True	3.71573e-16	12	449	400	89.5607	7.12872	0.287419	['PF00069', 'PF00433']
O94763_27_153	O94763	URI1	Unconventional prefoldin RPB5 interactor 1	0.291134	0.638474	0.392711	0.384398	44	False	False	94.3507	3.20367	False	[]	False	0	[]	True	3.85065e-16	27	153	127	94.0802	5.0336	0.407346	['PF02996']
Q8NAB2_28_607	Q8NAB2	KBTBD3	Kelch repeat and BTB domain-containing protein 3	0.241635	0.950287	0.65203	0.341426	55	False	False	89.7055	4.88202	False	[]	False	0	[]	True	3.85426e-16	28	607	557	93.2492	8.70886	0.273734	['PF00651', 'PF01344', 'PF07707']
P10398_303_574	P10398	ARAF	Serine/threonine-protein kinase A-Raf	0.333727	0.859806	0.546856	0.397206	42	True	False	89.6598	2.83577	False	['Ubiquitylation', 'Phosphorylation']	False	0	[]	True	4.01141e-16	303	574	250	90.8577	4.18121	0.260378	['PF07714']
Q8WUA7_190_509	Q8WUA7	TBC1D22A	TBC1 domain family member 22A	0.267	0.905613	0.555312	0.419668	40	False	True	96.2283	1.81881	False	[]	False	0	[]	True	4.01818e-16	190	509	320	96.2171	3.12779	0.263434	['PF00566']
Q86VH2_2_350	Q86VH2	KIF27	Kinesin-like protein KIF27	0.294771	0.900943	0.614377	0.371044	51	False	False	86.869	4.09473	False	['Phosphorylation']	False	0	[]	True	4.04819e-16	2	350	303	89.2126	4.90428	0.250463	['PF00225']
Q86XI2_3_1143	Q86XI2	NCAPG2	Condensin-2 complex subunit G2	0.398926	0.652787	0.285153	0.383094	32	False	False	97.2684	2.27236	False	[]	False	0	[]	True	4.09712e-16	3	1143	1046	91.3414	15.7466	0.261105	['PF12422']
P54750_96_525	P54750	PDE1A	Calcium/calmodulin-dependent 3',5'-cyclic nucleotide phosphodiesterase 1A	0.298171	0.93355	0.53353	0.457895	34	True	False	94.155	2.05683	False	['Phosphorylation']	False	0	[]	True	4.34927e-16	96	525	348	95.3385	3.43707	0.235661	['PF00233']
Q08828_268_1058	Q08828	ADCY1	Adenylate cyclase type 1	0.345544	0.843746	0.539621	0.361935	46	False	False	90.4915	3.59934	False	['Phosphorylation']	False	0	[]	True	4.53159e-16	268	1058	400	90.2089	6.03003	0.220081	['PF00211']
O43147_484_1004	O43147	SGSM2	Small G protein signaling modulator 2	0.284207	0.857518	0.54	0.37408	44	False	False	94.2541	2.83729	False	[]	False	0	[]	True	4.5622e-16	484	1004	355	91.6659	6.07087	0.283455	['PF00566']
Q96A54_91_370	Q96A54	ADIPOR1	Adiponectin receptor protein 1	0.325781	0.928002	0.553623	0.450395	40	False	True	96.7378	1.90269	False	[]	False	0	[]	True	4.7807e-16	91	370	280	95.2368	3.51427	0.2661	['PF03006']
Q01432_5_758	Q01432	AMPD3	AMP deaminase 3	0.273415	0.905341	0.502115	0.441629	40	False	False	89.142	4.56563	False	['Ubiquitylation', 'Phosphorylation']	True	1	['Adenosine monophosphate deaminase deficiency erythrocyte type (AMPDDE)']	True	4.78922e-16	5	758	639	93.1538	5.40732	0.215261	['PF19326']
Q9UBT6_19_518	Q9UBT6	POLK	DNA polymerase kappa	0.252667	0.856541	0.519316	0.373767	35	False	True	95.0074	2.12906	False	['Acetylation', 'Ubiquitylation', 'Sumoylation']	True	1	['Malignant tumor of prostate']	True	4.82994e-16	19	518	443	96.0301	4.05762	0.293724	['PF00817', 'PF11798', 'PF11799']
P10242_41_199	P10242	MYB	Transcriptional activator Myb	0.234561	0.902413	0.662135	0.363029	47	False	False	95.4768	3.00507	False	['Ubiquitylation', 'Sumoylation']	False	0	[]	True	4.96371e-16	41	199	157	94.1272	5.68408	0.366296	['PF00249']
Q9P265_107_1576	Q9P265	DIP2B	Disco-interacting protein 2 homolog B	0.208747	0.889704	0.563923	0.346383	48	False	False	87.4931	4.09466	False	['Phosphorylation']	False	0	[]	True	5.01779e-16	107	1576	1188	90.1253	12.2192	0.219476	['PF00501']
Q8N9R8_51_600	Q8N9R8	SCAI	Protein SCAI	0.313432	0.860735	0.514097	0.383848	38	False	False	95.6403	2.14398	False	[]	False	0	[]	True	5.1999e-16	51	600	508	94.284	5.04065	0.247842	['PF12070']
Q9H583_486_1311	Q9H583	HEATR1	HEAT repeat-containing protein 1	0.312022	0.699301	0.221388	0.502002	25	False	True	74.3324	3.45904	False	[]	False	0	[]	True	5.26952e-16	486	1311	661	79.9103	15.1344	0.234975	[]
P32121_6_396	P32121	ARRB2	Beta-arrestin-2	0.240083	0.802794	0.55308	0.344843	72	False	False	88.8231	5.03229	False	['Ubiquitylation', 'Sumoylation']	False	0	[]	True	5.32363e-16	6	396	335	91.9297	6.71579	0.284528	['PF00339', 'PF02752']
Q14432_669_1099	Q14432	PDE3A	cGMP-inhibited 3',5'-cyclic phosphodiesterase A	0.285755	0.960784	0.58763	0.424038	33	True	True	97.8506	1.48053	True	[]	False	0	[]	True	5.3356e-16	669	1099	369	94.6715	3.8756	0.251448	['PF00233']
Q7Z7L7_5_757	Q7Z7L7	ZER1	Protein zer-1 homolog	0.297649	0.871945	0.299873	0.601999	26	False	True	91.75	3.05814	False	[]	False	0	[]	True	5.42201e-16	5	757	724	93.1324	8.43719	0.246657	[]
Q9H0E7_268_679	Q9H0E7	USP44	Ubiquitin carboxyl-terminal hydrolase 44	0.317303	0.857478	0.52146	0.394456	36	True	False	91.2853	2.64961	False	[]	False	0	[]	True	5.55204e-16	268	679	318	90.699	5.12146	0.254341	['PF00443']
P48200_9_963	P48200	IREB2	Iron-responsive element-binding protein 2	0.264076	0.766569	0.457819	0.335432	35	False	True	87.4306	5.71078	True	['Phosphorylation']	False	0	[]	True	5.59123e-16	9	963	632	92.1205	6.58199	0.222934	['PF00330', 'PF00694']
P21953_52_392	P21953	BCKDHB	2-oxoisovalerate dehydrogenase subunit beta, mitochondrial	0.245341	0.95909	0.670609	0.348446	37	False	True	98.5146	1.5	True	['Acetylation', 'Phosphorylation']	True	8	['Maple syrup urine disease (MSUD)', 'Maple syrup urine disease type 1B (MSUD1B)']	True	5.84541e-16	52	392	341	98.274	2.27996	0.242805	['PF02779', 'PF02780']
P36507_41_390	P36507	MAP2K2	Dual specificity mitogen-activated protein kinase kinase 2	0.20712	0.966908	0.645854	0.370794	33	True	True	93.0345	2.76134	False	['Ubiquitylation', 'Phosphorylation']	True	2	['Noonan syndrome and Noonan-related syndrome', 'Melanoma', 'Noonan syndrome with multiple lentigines (NSML)', 'Cardiofaciocutaneous syndrome 4 (CFC4)', 'RASopathy']	True	5.85587e-16	41	390	311	93.1207	4.23763	0.268447	['PF00069']
Q9Y5X1_216_595	Q9Y5X1	SNX9	Sorting nexin-9	0.316351	0.866929	0.420521	0.491358	29	False	True	91.0183	3.89263	False	['Methylation', 'Ubiquitylation', 'Acetylation', 'Phosphorylation']	False	0	[]	True	5.89197e-16	216	595	380	95.0979	5.45561	0.321354	['PF00787', 'PF10456']
Q8WWL7_1127_1386	Q8WWL7	CCNB3	G2/mitotic-specific cyclin-B3	0.381282	0.810899	0.445278	0.466228	41	False	False	94.9515	2.32463	False	[]	False	0	[]	True	5.91798e-16	1127	1386	258	95.0512	3.11254	0.251065	['PF00134', 'PF02984']
Q00532_3_300	Q00532	CDKL1	Cyclin-dependent kinase-like 1	0.279299	0.98348	0.696029	0.343135	37	True	True	92.0519	2.66267	False	['Ubiquitylation']	False	0	[]	True	6.04785e-16	3	300	282	93.7462	3.86331	0.285316	['PF00069']
P22102_2_431	P22102	GART	Trifunctional purine biosynthetic protein adenosine-3	0.271229	0.799642	0.417023	0.436376	34	False	True	93.2956	2.67405	False	['Methylation', 'Ubiquitylation', 'Acetylation']	False	0	[]	True	6.06178e-16	2	431	426	95.0013	3.56622	0.249876	['PF01071', 'PF02843', 'PF02844']
P05549_205_415	P05549	TFAP2A	Transcription factor AP-2-alpha	0.298655	0.904704	0.638242	0.35211	45	False	False	90.1038	4.4521	False	['Ubiquitylation', 'Phosphorylation']	True	2	['Branchiooculofacial syndrome (BOFS)']	False	6.20804e-16	205	415	211	92.9755	4.92944	0.361677	['PF03299']
Q96N66_1_450	Q96N66	MBOAT7	Lysophospholipid acyltransferase 7	0.341997	0.751546	0.358926	0.441218	38	False	False	95.6611	2.2142	False	['Other']	False	0	[]	True	6.28957e-16	1	450	447	94.9461	4.17789	0.260794	['PF03062']
Q13895_178_428	Q13895	BYSL	Bystin	0.194842	0.827561	0.662595	0.304305	87	False	True	93.0256	4.14559	False	['Ubiquitylation', 'Phosphorylation']	False	0	[]	True	6.31566e-16	178	428	251	93.3648	5.18407	0.258565	['PF05291']
Q16394_95_727	Q16394	EXT1	Exostosin-1	0.327209	0.898264	0.45775	0.470235	28	False	True	87.5514	3.42666	False	[]	True	11	['Multiple congenital exostosis (EXT)', 'Exostoses, multiple, type 1', 'Inborn genetic diseases', 'Hereditary multiple exostoses 1 (EXT1)']	True	6.44957e-16	95	727	602	92.8066	5.80608	0.239527	['PF03016', 'PF09258']
Q8IYT2_17_765	Q8IYT2	CMTR2	Cap-specific mRNA (nucleoside-2'-O-)-methyltransferase 2	0.318094	0.901129	0.286644	0.647665	25	True	False	93.8296	2.10832	False	[]	False	0	[]	True	6.4692e-16	17	765	656	91.5811	6.37955	0.227058	['PF01728']
Q5VV52_223_306	Q5VV52	ZNF691	Zinc finger protein 691	0.238482	0.995849	0.898385	0.151168	27	False	False	91.0433	3.30919	False	['Phosphorylation']	False	0	[]	True	6.48261e-16	223	306	84	92.6414	6.48484	0.40198	['PF00096']
Q92952_373_505	Q92952	KCNN1	Small conductance calcium-activated potassium channel protein 1	0.260161	0.770142	0.488126	0.442174	46	False	False	92.8654	2.78398	False	['Phosphorylation']	False	0	[]	True	6.51366e-16	373	505	131	89.8183	9.99182	0.484332	['PF02888']
O75899_468_749	O75899	GABBR2	Gamma-aminobutyric acid type B receptor subunit 2	0.316649	0.878193	0.453454	0.494083	32	False	True	82.755	3.67627	True	[]	False	0	[]	True	6.69545e-16	468	749	262	88.6224	4.6492	0.280491	['PF00003']
Q5T7B8_188_545	Q5T7B8	KIF24	Kinesin-like protein KIF24	0.256833	0.927063	0.642658	0.326189	31	False	False	86.5155	3.20291	False	['Ubiquitylation', 'Phosphorylation']	False	0	[]	True	6.80653e-16	188	545	311	90.578	5.04712	0.248759	['PF00225']
Q02928_15_510	Q02928	CYP4A11	Cytochrome P450 4A11	0.304087	0.921499	0.476472	0.483172	30	False	False	96.567	1.724	False	[]	False	0	[]	True	6.89299e-16	15	510	487	93.559	4.80447	0.269	['PF00067']
Q9Y5P6_1_360	Q9Y5P6	GMPPB	Mannose-1-phosphate guanyltransferase beta	0.305393	0.947546	0.640224	0.376667	44	False	True	93.2959	3.23321	True	['Ubiquitylation', 'Phosphorylation']	True	1	[]	True	6.90556e-16	1	360	360	96.0581	3.83547	0.258837	['PF00132', 'PF00483']
Q9P289_12_299	Q9P289	STK26	Serine/threonine-protein kinase 26	0.219403	0.971174	0.748201	0.289865	48	True	True	91.4188	2.95404	False	['Ubiquitylation', 'Sumoylation']	False	0	[]	True	6.90912e-16	12	299	265	93.7345	3.80657	0.261608	['PF00069']
Q86T65_97_1037	Q86T65	DAAM2	Disheveled-associated activator of morphogenesis 2	0.314201	0.821192	0.46682	0.392589	33	False	False	89.713	3.3393	False	['Acetylation']	True	2	['Nephrotic syndrome 24 (NPHS24)']	True	7.03144e-16	97	1037	405	88.4907	10.9233	0.335388	['PF02181', 'PF06367']
P11171_208_533	P11171	EPB41	Protein 4.1	0.297093	0.905511	0.750728	0.260742	102	False	True	93.0325	3.8152	False	['Acetylation', 'Ubiquitylation', 'Methylation', 'Phosphorylation']	False	0	[]	True	7.11287e-16	208	533	310	93.8927	4.36584	0.299105	['PF00373', 'PF08736', 'PF09379', 'PF09380']
P21399_2_889	P21399	ACO1	Cytoplasmic aconitate hydratase	0.247707	0.877721	0.514222	0.382948	29	False	True	88.2331	4.23817	False	['Methylation']	False	0	[]	True	7.281e-16	2	889	886	94.7255	5.64238	0.218587	['PF00330', 'PF00694']
Q13464_6_401	Q13464	ROCK1	Rho-associated protein kinase 1	0.277166	0.909746	0.610487	0.34971	44	True	True	91.1918	2.86994	True	['Ubiquitylation', 'Phosphorylation']	False	0	[]	True	7.2942e-16	6	401	382	91.0792	4.39302	0.286166	['PF00069']
Q14123_153_545	Q14123	PDE1C	Calcium/calmodulin-dependent 3',5'-cyclic nucleotide phosphodiesterase 1C	0.298768	0.936427	0.542336	0.448279	33	True	False	97.7067	1.61387	False	['Phosphorylation']	False	0	[]	True	7.46794e-16	153	545	348	95.8947	3.54262	0.265875	['PF00233']
O15013_405_1366	O15013	ARHGEF10	Rho guanine nucleotide exchange factor 10	0.327178	0.819431	0.414803	0.430062	33	False	False	92.3479	2.25978	False	['Phosphorylation']	True	1	[]	True	7.55916e-16	405	1366	709	90.3014	9.16828	0.25207	['PF00621', 'PF19056', 'PF19057']
O60237_52_313	O60237	PPP1R12B	Protein phosphatase 1 regulatory subunit 12B	0.396411	0.868394	0.44203	0.499527	29	False	False	95.1462	2.93543	False	[]	False	0	[]	True	7.63034e-16	52	313	262	93.9774	5.17227	0.316286	['PF12796']
P35240_18_595	P35240	NF2	Merlin	0.275536	0.82118	0.564026	0.313058	60	False	True	95.7075	2.373	True	['Ubiquitylation']	True	11	['Hereditary cancer-predisposing syndrome', 'Neurofibromatosis, type 2 (NF2)', 'Neurofibromatosis 2 (NF2)', 'Meningioma']	True	7.66277e-16	18	595	411	92.6145	5.58832	0.313804	['PF00373', 'PF00769', 'PF09379', 'PF09380', 'PF20492']
Q8N584_28_577	Q8N584	TTC39C	Tetratricopeptide repeat protein 39C	0.3074	0.798849	0.394549	0.440847	32	False	False	92.3822	2.33018	False	[]	False	0	[]	True	7.74781e-16	28	577	490	92.7793	5.11742	0.248642	['PF10300']
Q5VZL5_1136_1536	Q5VZL5	ZMYM4	Zinc finger MYM-type protein 4	0.245839	0.649122	0.399048	0.332902	52	False	False	91.2421	3.2943	False	['Ubiquitylation', 'Phosphorylation']	False	0	[]	True	7.75751e-16	1136	1536	263	90.5729	4.79066	0.249056	['PF12012']
P04406_2_335	P04406	GAPDH	Glyceraldehyde-3-phosphate dehydrogenase	0.22892	0.976996	0.685557	0.349087	36	True	True	97.84	1.77731	False	['Ribosylation', 'Ubiquitylation', 'Other', 'Acetylation', 'Sumoylation', 'Phosphorylation', 'Methylation']	False	0	[]	True	8.08761e-16	2	335	334	98.236	2.4426	0.270743	['PF00044', 'PF02800']
Q9NZQ8_23_338	Q9NZQ8	TRPM5	Transient receptor potential cation channel subfamily M member 5	0.296569	0.924188	0.637274	0.370212	45	False	False	83.1804	3.93402	False	[]	False	0	[]	True	8.11929e-16	23	338	275	84.618	5.72338	0.234176	['PF18139']
P40227_3_525	P40227	CCT6A	T-complex protein 1 subunit zeta	0.255293	0.91877	0.653856	0.304103	50	False	True	89.707	4.31988	True	['Ubiquitylation', 'Acetylation', 'Sumoylation', 'Phosphorylation', 'Methylation']	False	0	[]	True	8.19148e-16	3	525	522	90.6209	6.62977	0.284794	['PF00118']
Q9BUF5_2_429	Q9BUF5	TUBB6	Tubulin beta-6 chain	0.152191	0.995581	0.797699	0.27665	82	False	False	93.8879	3.87545	False	['Ubiquitylation', 'Phosphorylation']	True	1	['Facial palsy, congenital, with ptosis and velopharyngeal dysfunction', 'Facial palsy, congenital, with ptosis and velopharyngeal dysfunction (FPVEPD)']	True	8.25675e-16	2	429	425	93.9514	5.156	0.234177	['PF00091', 'PF03953']
P35523_117_588	P35523	CLCN1	Chloride channel protein 1	0.243525	0.862902	0.505194	0.410394	38	False	True	87.0184	3.4088	False	['Sumoylation']	True	12	['Myotonia congenita, autosomal recessive (MCAR)', 'Batten-Turner congenital myopathy', 'Congenital myotonia, autosomal dominant form (THD)', 'Congenital myotonia, autosomal recessive form', 'Myotonia congenita, autosomal dominant (MCAD)']	True	8.26078e-16	117	588	432	89.383	4.94701	0.205594	['PF00654']
Q9Y3Q4_212_530	Q9Y3Q4	HCN4	Potassium/sodium hyperpolarization-activated cyclic nucleotide-gated channel 4	0.252338	0.856349	0.661019	0.271581	73	False	True	91.9725	3.47739	False	[]	True	1	['Brugada syndrome 8 (BRGDA8)', 'Sick sinus syndrome 2, autosomal dominant (SSS2)']	True	8.37804e-16	212	530	301	89.5469	5.82611	0.302917	['PF00520', 'PF08412']
Q9UMS4_168_504	Q9UMS4	PRPF19	Pre-mRNA-processing factor 19	0.252445	0.861192	0.563122	0.380241	51	False	True	93.618	4.42376	False	['Ubiquitylation', 'Phosphorylation']	False	0	[]	True	8.47915e-16	168	504	328	95.6753	6.00631	0.237857	['PF00400']
Q9Y3I0_2_505	Q9Y3I0	RTCB	RNA-splicing ligase RtcB homolog	0.213744	0.891921	0.727269	0.219991	81	True	True	91.6285	3.86449	False	['Methylation', 'Ubiquitylation', 'Acetylation']	False	0	[]	True	8.56026e-16	2	505	499	95.7752	3.49929	0.210468	['PF01139']
P26640_277_1262	P26640	VARS1	Valine--tRNA ligase	0.283786	0.933718	0.516075	0.443415	34	False	False	91.3994	3.41003	False	[]	False	0	[]	True	8.56252e-16	277	1262	797	92.2138	8.60598	0.257782	['PF00133', 'PF08264']
P25205_277_653	P25205	MCM3	DNA replication licensing factor MCM3	0.192247	0.978493	0.767861	0.281249	58	False	True	83.1931	4.76231	True	['Methylation', 'Ubiquitylation', 'Phosphorylation']	False	0	[]	True	8.6354e-16	277	653	293	84.072	6.56852	0.263332	['PF00493', 'PF17855']
Q658P3_207_467	Q658P3	STEAP3	Metalloreductase STEAP3	0.291006	0.763526	0.500472	0.337213	53	False	True	93.2983	3.20085	False	['Phosphorylation']	False	0	[]	True	8.64851e-16	207	467	261	93.8442	4.10282	0.345773	['PF01794']
Q9UI40_119_659	Q9UI40	SLC24A2	Sodium/potassium/calcium exchanger 2	0.295042	0.827669	0.484913	0.397713	38	False	False	85.5834	3.49661	False	[]	False	0	[]	True	8.8005e-16	119	659	364	88.5801	5.22281	0.229724	['PF01699']
Q9NYG2_35_288	Q9NYG2	ZDHHC3	Palmitoyltransferase ZDHHC3	0.290374	0.897289	0.530179	0.434579	34	True	False	97.1568	2.06505	False	['Phosphorylation']	False	0	[]	True	8.80593e-16	35	288	254	93.24	4.7859	0.307089	['PF01529']
Q9UGJ1_1_649	Q9UGJ1	TUBGCP4	Gamma-tubulin complex component 4	0.27622	0.839627	0.402141	0.470462	30	False	True	89.299	2.91422	True	['Ubiquitylation']	True	2	[]	True	8.99305e-16	1	649	533	91.0074	9.75249	0.264338	['PF04130', 'PF17681']
Q8N394_1_832	Q8N394	TMTC2	Protein O-mannosyl-transferase TMTC2	0.400451	0.834324	0.400154	0.457182	30	False	False	92.6007	3.08456	False	[]	False	0	[]	True	8.99386e-16	1	832	774	94.8683	8.72489	0.267423	['PF00515', 'PF08409', 'PF13181', 'PF13424', 'PF13432']
A6NHR9_114_820	A6NHR9	SMCHD1	Structural maintenance of chromosomes flexible hinge domain-containing protein 1	0.252648	0.911995	0.600371	0.338218	39	False	True	89.4267	2.51565	False	['Ubiquitylation']	True	4	['Facioscapulohumeral muscular dystrophy 2 (FSHD2)', 'Bosma arhinia microphthalmia syndrome (BAMS)', 'Facioscapulohumeral muscular dystrophy 2, digenic (FSHD2)', 'Arrhinia with choanal atresia and microphthalmia syndrome']	True	9.66495e-16	114	820	633	87.8085	14.4035	0.268484	['PF13589']
Q13889_7_291	Q13889	GTF2H3	General transcription factor IIH subunit 3	0.258742	0.838212	0.490389	0.433096	38	False	True	85.3818	4.77825	True	[]	False	0	[]	True	9.74647e-16	7	291	250	88.6862	6.82468	0.298844	['PF03850']
P57773_24_239	P57773	GJA9	Gap junction alpha-9 protein	0.196608	0.882615	0.739709	0.299925	89	False	False	91.1381	4.00116	False		False	0	[]	True	9.77666e-16	24	239	199	90.2686	6.57308	0.341297	['PF00029']
O60503_332_1270	O60503	ADCY9	Adenylate cyclase type 9	0.275855	0.901979	0.565992	0.377513	33	False	False	88.3845	3.22277	False	['Phosphorylation']	False	0	[]	True	9.82029e-16	332	1270	409	88.933	5.72509	0.227339	['PF00211']
Q8IVL0_1915_2321	Q8IVL0	NAV3	Neuron navigator 3	0.245827	0.686043	0.454722	0.284166	53	False	False	88.3589	4.51659	False	['Phosphorylation']	False	0	[]	True	9.85205e-16	1915	2321	357	88.5779	7.60043	0.263425	['PF00004']
P49674_3_293	P49674	CSNK1E	Casein kinase I isoform epsilon	0.158003	0.958303	0.834667	0.199863	82	True	True	94.4462	3.41921	False	['Ubiquitylation', 'Phosphorylation']	False	0	[]	True	1.01096e-15	3	293	290	95.8834	3.26747	0.26898	['PF00069']
P81274_21_376	P81274	GPSM2	G-protein-signaling modulator 2	0.217469	0.913044	0.622299	0.340588	42	False	True	95.9548	2.22415	True	['Ubiquitylation', 'Phosphorylation']	False	0	[]	True	1.01393e-15	21	376	345	95.4337	4.04124	0.247353	['PF13176', 'PF13181', 'PF13424']
O00148_45_424	O00148	DDX39A	ATP-dependent RNA helicase DDX39A	0.188513	0.971513	0.815906	0.230401	87	False	False	89.4838	4.63352	False	['Ubiquitylation', 'Acetylation', 'Sumoylation', 'Phosphorylation', 'Methylation']	False	0	[]	True	1.03036e-15	45	424	359	93.107	5.16295	0.251043	['PF00270', 'PF00271']
P11387_202_765	P11387	TOP1	DNA topoisomerase 1	0.230434	0.938011	0.648738	0.317049	41	True	True	95.1154	2.45187	False	['Acetylation', 'Ubiquitylation', 'Phosphorylation']	True	1	['DNA topoisomerase I, camptothecin-resistant']	True	1.03918e-15	202	765	564	96.0792	5.20448	0.313065	['PF01028', 'PF02919', 'PF14370']
Q8IUH5_54_619	Q8IUH5	ZDHHC17	Palmitoyltransferase ZDHHC17	0.345185	0.786153	0.356991	0.46177	31	True	False	94.721	2.43704	False	[]	False	0	[]	True	1.04802e-15	54	619	555	94.2673	6.85853	0.283753	['PF01529', 'PF12796']
P29375_12_1473	P29375	KDM5A	Lysine-specific demethylase 5A	0.328143	0.969969	0.437388	0.54951	24	False	True	91.8717	2.91806	False	[]	False	0	[]	True	1.05678e-15	12	1473	940	87.8462	19.4684	0.288413	['PF00628', 'PF01388', 'PF02373', 'PF02375', 'PF02928', 'PF08429']
Q4G0N4_64_441	Q4G0N4	NADK2	NAD kinase 2, mitochondrial	0.359488	0.776726	0.391254	0.442883	35	False	True	94.4434	2.96947	False	['Acetylation', 'Other', 'Phosphorylation']	False	0	[]	True	1.06959e-15	64	441	353	94.7229	4.65938	0.278588	['PF01513']
P33121_25_556	P33121	ACSL1	Long-chain-fatty-acid--CoA ligase 1	0.33465	0.947896	0.446938	0.540975	27	False	False	88.0278	2.96763	False	[]	False	0	[]	True	1.07215e-15	25	556	523	93.9377	5.01872	0.245789	['PF00501']
Q14152_6_534	Q14152	EIF3A	Eukaryotic translation initiation factor 3 subunit A	0.261424	0.833849	0.570223	0.306357	59	False	True	90.6553	4.43358	True	['Acetylation', 'Ubiquitylation', 'Phosphorylation']	False	0	[]	True	1.07315e-15	6	534	506	88.9533	7.92827	0.295433	['PF01399']
Q5VWJ9_89_432	Q5VWJ9	SNX30	Sorting nexin-30	0.296115	0.865931	0.479667	0.440777	35	False	False	92.0046	2.9662	False	['Phosphorylation']	False	0	[]	True	1.07621e-15	89	432	312	93.8932	4.80825	0.315876	['PF00787']
Q05086_126_817	Q05086	UBE3A	Ubiquitin-protein ligase E3A	0.359017	0.832095	0.450779	0.420397	37	False	True	86.8949	3.49569	True	[]	True	10	['Inborn genetic diseases', 'Angelman syndrome (AS)']	True	1.07831e-15	126	817	523	90.7181	8.27744	0.243876	['PF00632']
Q8TDW4_152_504	Q8TDW4	ST7L	Suppressor of tumorigenicity 7 protein-like	0.244738	0.803293	0.59433	0.285835	71	False	False	90.2518	4.21956	False	['Ubiquitylation', 'Phosphorylation']	False	0	[]	True	1.08717e-15	152	504	339	94.1043	4.36915	0.255227	['PF04184']
P51795_90_806	P51795	CLCN5	H(+)/Cl(-) exchange transporter 5	0.244069	0.974629	0.611545	0.391199	35	False	False	90.9357	2.73755	False	[]	True	10	['Dent disease 1 (DENT1)', 'Low molecular weight proteinuria with hypercalciuria and nephrocalcinosis (LMWPHN)', 'Dent disease type 1 (DENT1)', 'Proteinuria, low molecular weight, with hypercalciuria and nephrocalcinosis']	True	1.09196e-15	90	806	668	88.9343	7.74202	0.238473	['PF00571', 'PF00654']
O60721_440_1097	O60721	SLC24A1	Sodium/potassium/calcium exchanger 1	0.228906	0.914402	0.657398	0.296114	35	False	False	84.3666	3.96922	False	[]	False	0	[]	True	1.09296e-15	440	1097	362	87.8391	5.62593	0.235623	['PF01699']
Q9H7Z6_53_449	Q9H7Z6	KAT8	Histone acetyltransferase KAT8	0.261951	0.903301	0.601259	0.357438	42	True	True	91.9343	3.04779	True	['Acetylation', 'Ubiquitylation']	True	2	['Li-Ghorbani-Weisz-Hubshman syndrome', 'Li-Ghorbani-Weisz-Hubshman syndrome (LIGOWS)']	True	1.10105e-15	53	449	333	93.3685	6.42352	0.282977	['PF01853', 'PF11717', 'PF17772']
Q15126_6_192	Q15126	PMVK	Phosphomevalonate kinase	0.298991	0.82024	0.442244	0.522524	39	False	True	92.1508	3.24878	False	['Ubiquitylation', 'Phosphorylation']	True	2	['Porokeratosis of Mibelli']	True	1.11287e-15	6	192	183	93.968	3.88275	0.308771	['PF04275']
Q9NX78_21_706	Q9NX78	TMEM260	Transmembrane protein 260	0.305922	0.925334	0.479226	0.472564	29	False	False	94.8007	2.54709	False	[]	False	0	[]	True	1.11544e-15	21	706	674	94.5892	5.3853	0.247712	['PF11028']
Q9Y4L1_33_912	Q9Y4L1	HYOU1	Hypoxia up-regulated protein 1	0.380797	0.895006	0.490672	0.430638	35	False	False	94.6483	2.59935	False	['Ubiquitylation', 'Phosphorylation']	False	0	[]	True	1.1323e-15	33	912	747	94.4289	7.72341	0.268952	['PF00012']
Q8WX92_4_552	Q8WX92	NELFB	Negative elongation factor B	0.311403	0.872157	0.474189	0.428898	30	False	True	96.8373	1.90644	False	[]	False	0	[]	False	1.13684e-15	4	552	525	93.2825	7.23426	0.298524	['PF06209']
Q8TB72_706_1048	Q8TB72	PUM2	Pumilio homolog 2	0.215144	0.940661	0.664499	0.322189	36	False	True	97.8547	1.87361	False	['Ubiquitylation']	False	0	[]	False	1.17089e-15	706	1048	343	95.7793	4.58621	0.265276	['PF00806']
Q9UKM7_245_698	Q9UKM7	MAN1B1	Endoplasmic reticulum mannosyl-oligosaccharide 1,2-alpha-mannosidase	0.28568	0.908237	0.511582	0.445474	32	True	True	98.0856	1.49951	False	['Other']	True	4	['Global developmental delay (DD)', 'Inborn genetic diseases', 'Rafiq syndrome (RAFQS)', 'MAN1B1-Related Disorders']	True	1.17657e-15	245	698	454	98.2242	2.28071	0.200037	['PF01532']
P23921_1_743	P23921	RRM1	Ribonucleoside-diphosphate reductase large subunit	0.246974	0.957414	0.704703	0.275274	40	True	True	93.6762	2.45825	False	['Other', 'Phosphorylation']	False	0	[]	True	1.17682e-15	1	743	730	95.2091	4.41236	0.217384	['PF00317', 'PF02867', 'PF03477']
Q96PH1_20_763	Q96PH1	NOX5	NADPH oxidase 5	0.289905	0.967678	0.544465	0.447445	28	False	True	88.5329	3.22321	False	['Phosphorylation']	False	0	[]	True	1.18059e-15	20	763	614	87.9233	10.722	0.275148	['PF01794', 'PF08022', 'PF08030', 'PF13202', 'PF13405']
Q9HD20_42_585	Q9HD20	ATP13A1	Endoplasmic reticulum transmembrane helix translocase	0.257769	0.811049	0.476379	0.384738	38	False	False	84.0234	3.24107	False	[]	False	0	[]	True	1.18077e-15	42	585	342	84.2599	8.39065	0.278983	['PF00122']
Q9UJT1_1_453	Q9UJT1	TUBD1	Tubulin delta chain	0.37208	0.833368	0.444515	0.443732	35	False	False	93.6934	2.83918	False	['Ubiquitylation']	False	0	[]	True	1.21836e-15	1	453	421	93.3678	4.61705	0.235276	['PF00091']
Q9Y210_95_877	Q9Y210	TRPC6	Short transient receptor potential channel 6	0.22988	0.848557	0.469197	0.404603	35	False	True	90.4906	3.23004	False	[]	False	0	[]	True	1.25827e-15	95	877	654	88.3307	9.52326	0.312073	['PF00520', 'PF08344', 'PF12796']
P34947_2_544	P34947	GRK5	G protein-coupled receptor kinase 5	0.282001	0.964152	0.581924	0.410724	29	True	True	95.839	1.91534	False	[]	False	0	[]	True	1.26355e-15	2	544	538	94.6843	4.8069	0.286161	['PF00069', 'PF00615']
P49427_6_192	P49427	CDC34	Ubiquitin-conjugating enzyme E2 R1	0.244279	0.92675	0.713935	0.353079	58	True	True	93.5545	3.61712	True	['Phosphorylation']	False	0	[]	True	1.26497e-15	6	192	182	95.0899	3.91658	0.32529	['PF00179']
P12081_54_503	P12081	HARS1	Histidine--tRNA ligase, cytoplasmic	0.343529	0.793015	0.5249	0.313293	46	False	True	92.3511	2.95024	False	['Acetylation', 'Ubiquitylation', 'Phosphorylation']	True	5	['Usher syndrome type 3B', 'Autosomal dominant Charcot-Marie-Tooth disease type 2W', 'Inborn genetic diseases', 'Charcot-Marie-Tooth disease 2W (CMT2W)']	True	1.27463e-15	54	503	429	95.4224	4.4508	0.28849	['PF03129', 'PF13393']
Q6ZV29_153_691	Q6ZV29	PNPLA7	Patatin-like phospholipase domain-containing protein 7	0.323457	0.742389	0.427862	0.379483	38	False	False	81.3597	3.5901	False	['Phosphorylation']	False	0	[]	True	1.28044e-15	153	691	294	83.5356	6.97949	0.204247	['PF00027']
Q6BDS2_9_1364	Q6BDS2	UHRF1BP1	UHRF1-binding protein 1	0.318182	0.747123	0.383752	0.383834	37	False	False	83.0811	4.17509	False	['Phosphorylation']	False	0	[]	True	1.32309e-15	9	1364	765	88.1088	11.1626	0.257045	['PF12624']
P13639_4_573	P13639	EEF2	Elongation factor 2	0.179493	0.97736	0.716747	0.300027	49	False	True	82.8157	3.79325	False	['Ubiquitylation', 'Phosphorylation']	False	0	[]	True	1.39443e-15	4	573	534	90.6975	5.45433	0.228199	['PF00009', 'PF03144', 'PF14492']
P17844_39_477	P17844	DDX5	Probable ATP-dependent RNA helicase DDX5	0.216338	0.983511	0.619695	0.403962	32	False	True	88.6678	3.49072	False	['Acetylation', 'Ubiquitylation', 'Phosphorylation']	False	0	[]	True	1.41492e-15	39	477	432	90.7954	5.37962	0.267098	['PF00270', 'PF00271']
O60333_5_504	O60333	KIF1B	Kinesin-like protein KIF1B	0.237734	0.908146	0.669335	0.299072	54	False	False	86.2663	3.6046	False	['Phosphorylation']	True	1	['Charcot-Marie-Tooth disease type 2A1', 'Charcot-Marie-Tooth disease 2A1 (CMT2A1)']	True	1.43115e-15	5	504	347	86.02	5.96227	0.268657	['PF00225']
Q96N67_1665_2111	Q96N67	DOCK7	Dedicator of cytokinesis protein 7	0.250454	0.846147	0.587133	0.300562	47	False	True	83.3987	3.63219	False	[]	True	2	['Developmental and epileptic encephalopathy, 23']	True	1.43349e-15	1665	2111	405	85.8637	8.55202	0.279167	['PF06920', 'PF20421', 'PF20422']
Q9Y6L7_153_618	Q9Y6L7	TLL2	Tolloid-like protein 2	0.288745	0.914535	0.502588	0.451685	30	True	False	89.831	2.95367	False	['Other']	False	0	[]	True	1.43852e-15	153	618	461	90.4278	8.65689	0.267921	['PF00431', 'PF01400', 'PF14670']
P12694_49_445	P12694	BCKDHA	2-oxoisovalerate dehydrogenase subunit alpha, mitochondrial	0.186168	0.976124	0.588262	0.434107	31	False	True	97.5335	1.59438	True	['Phosphorylation']	True	7	['Maple syrup urine disease (MSUD)', 'Maple syrup urine disease type 1A (MSUD1A)', 'Maple syrup urine disease 1A (MSUD1A)']	True	1.45171e-15	49	445	397	97.5975	2.86833	0.298232	['PF00676']
Q9H0Q0_16_323	Q9H0Q0	CYRIA	CYFIP-related Rac1 interactor A	0.283003	0.700845	0.424381	0.345581	48	False	False	96.3292	2.47209	False	['Phosphorylation']	False	0	[]	True	1.49426e-15	16	323	308	95.4918	4.33783	0.284593	['PF07159']
Q658Y4_2_823	Q658Y4	FAM91A1	Protein FAM91A1	0.237687	0.932376	0.531991	0.426774	29	False	False	87.0479	3.71534	False	[]	False	0	[]	True	1.49755e-15	2	823	601	89.5822	9.65125	0.233188	['PF14647', 'PF14648']
Q12767_15_1347	Q12767	TMEM94	Transmembrane protein 94	0.331682	0.82716	0.333313	0.512392	27	False	False	84.1519	3.49204	False	['Ubiquitylation']	False	0	[]	True	1.49918e-15	15	1347	981	86.5059	10.3618	0.223287	[]
O95622_219_1035	O95622	ADCY5	Adenylate cyclase type 5	0.353805	0.723711	0.29105	0.463404	27	False	False	76.9789	3.4845	False	[]	True	2	['Dyskinesia with orofacial involvement, autosomal dominant (DSKOD)', 'Inborn genetic diseases']	True	1.50146e-15	219	1035	499	85.9128	7.05256	0.251468	['PF00211', 'PF06327']
O60488_13_573	O60488	ACSL4	Long-chain-fatty-acid--CoA ligase 4	0.268505	0.976583	0.461405	0.550898	26	False	False	90.2973	3.18639	False	[]	True	2	['Intellectual disability, X-linked 63 (XLID63)', 'Intellectual developmental disorder, X-linked 63 (XLID63)']	True	1.50188e-15	13	573	551	93.0135	5.54769	0.245509	['PF00501']
O14730_233_493	O14730	RIOK3	Serine/threonine-protein kinase RIO3	0.304876	0.873562	0.520269	0.455698	40	True	False	92.2862	2.79781	False	['Ubiquitylation']	False	0	[]	True	1.50611e-15	233	493	226	91.6989	4.94312	0.270156	['PF01163']
Q147X3_210_362	Q147X3	NAA30	N-alpha-acetyltransferase 30	0.202219	0.933537	0.73388	0.350122	52	False	False	95.5944	2.6865	False	['Phosphorylation']	False	0	[]	True	1.53715e-15	210	362	153	95.0973	3.21692	0.262643	['PF00583']
O14556_74_408	O14556	GAPDHS	Glyceraldehyde-3-phosphate dehydrogenase, testis-specific	0.275101	0.891013	0.639108	0.330626	55	True	True	97.326	1.98539	False	['Phosphorylation']	False	0	[]	True	1.56052e-15	74	408	335	97.7428	2.65227	0.266025	['PF00044', 'PF02800']
Q92824_125_603	Q92824	PCSK5	Proprotein convertase subtilisin/kexin type 5	0.282801	0.781524	0.468444	0.371782	45	True	False	90.5073	2.73669	False	['Phosphorylation']	False	0	[]	True	1.56938e-15	125	603	460	92.5563	4.19452	0.206969	['PF00082', 'PF01483']
Q86YW0_3_608	Q86YW0	PLCZ1	1-phosphatidylinositol 4,5-bisphosphate phosphodiesterase zeta-1	0.227534	0.941597	0.679247	0.302431	55	True	False	92.2989	3.30202	False	[]	False	0	[]	True	1.57213e-15	3	608	572	94.192	5.11369	0.241767	['PF00168', 'PF00387', 'PF00388', 'PF09279']
Q96LB1_26_280	Q96LB1	MRGPRX2	Mas-related G-protein coupled receptor member X2	0.312451	0.805905	0.560444	0.361921	65	False	True	87.8975	5.0106	True		False	0	[]	True	1.59233e-15	26	280	246	90.6229	6.01155	0.273641	['PF00001']
P29803_28_388	P29803	PDHA2	Pyruvate dehydrogenase E1 component subunit alpha, testis-specific form, mitochondrial	0.279301	0.961588	0.528611	0.495117	31	False	False	98.3139	1.54339	False	['Phosphorylation']	True	1	['Azoospermia', 'Spermatogenic failure 70', 'Oligosynaptic infertility (SPGF1)', 'Spermatogenic failure 70 (SPGF70)']	True	1.60798e-15	28	388	361	98.3233	2.45274	0.268212	['PF00676']
Q96K76_182_604	Q96K76	USP47	Ubiquitin carboxyl-terminal hydrolase 47	0.248105	0.844094	0.578603	0.3506	67	True	False	86.514	4.18766	False	['Acetylation', 'Phosphorylation']	False	0	[]	True	1.64815e-15	182	604	345	90.0856	6.03081	0.272407	['PF00443']
P35573_5_1532	P35573	AGL	Glycogen debranching enzyme	0.30306	0.959788	0.407258	0.565026	23	True	False	90.2991	2.95085	False	['Ubiquitylation', 'Phosphorylation']	True	2	['Glycogen storage disease type III (GSD3)']	True	1.65007e-15	5	1532	1506	93.2039	10.2276	0.223736	['PF06202', 'PF14699', 'PF14701', 'PF14702']
P06737_24_835	P06737	PYGL	Glycogen phosphorylase, liver form	0.244875	0.966816	0.659462	0.330008	37	False	True	90.0441	3.74273	False	['Acetylation', 'Ubiquitylation', 'Other', 'Phosphorylation']	True	2	['Glycogen storage disease, type VI (GSD6)']	True	1.66204e-15	24	835	791	94.769	4.32663	0.215914	['PF00343']
Q8IV36_4_788	Q8IV36	HID1	Protein HID1	0.211741	0.923264	0.670503	0.279428	46	False	False	90.3922	3.51333	False	[]	False	0	[]	True	1.68263e-15	4	788	667	91.8	6.55453	0.240876	['PF12722']
P13797_121_628	P13797	PLS3	Plastin-3	0.31161	0.857052	0.493555	0.410472	42	False	True	95.1912	2.59575	True	['Ubiquitylation', 'Phosphorylation']	False	0	[]	True	1.71844e-15	121	628	498	94.458	5.13606	0.256557	['PF00307']
O60243_56_384	O60243	HS6ST1	Heparan-sulfate 6-O-sulfotransferase 1	0.340586	0.823174	0.378008	0.51268	32	True	False	97.5434	1.66494	False	[]	False	0	[]	True	1.75407e-15	56	384	320	95.1713	4.0454	0.298777	['PF03567']
Q14289_419_698	Q14289	PTK2B	Protein-tyrosine kinase 2-beta	0.283089	0.891522	0.503311	0.487217	38	True	True	88.4411	2.52916	False	['Ubiquitylation']	False	0	[]	True	1.7578e-15	419	698	247	91.3557	3.94806	0.252091	['PF07714']
P21912_34_274	P21912	SDHB	Succinate dehydrogenase [ubiquinone] iron-sulfur subunit, mitochondrial	0.213435	0.892689	0.688254	0.316236	70	False	True	98.6503	1.58102	True	['Ubiquitylation']	True	41	['Pheochromocytoma (PCC)', 'Paraganglioma', 'Pheochromocytoma', 'Inborn genetic diseases', 'Hereditary cancer-predisposing syndrome', 'Carney-Stratakis syndrome', 'Mitochondrial complex 2 deficiency, nuclear type 4', 'Gastrointestinal stroma tumor', 'SDHB-Related Disorders', 'Cowden syndrome (CS)', 'Hereditary pheochromocytoma-paraganglioma', 'Paragangliomas 4 (PGL4)', 'Mitochondrial complex II d…	True	1.81792e-15	34	274	241	97.9748	2.67697	0.313817	['PF13085', 'PF13534']
Q6UWJ1_268_667	Q6UWJ1	TMCO3	Transmembrane and coiled-coil domain-containing protein 3	0.257851	0.863451	0.579579	0.332736	42	False	False	87.1421	4.43039	False	[]	False	0	[]	True	1.82311e-15	268	667	362	88.9378	6.62084	0.256802	['PF00999']
P09622_37_509	P09622	DLD	Dihydrolipoyl dehydrogenase, mitochondrial	0.209386	0.946679	0.684293	0.305058	47	False	True	98.5096	1.5014	True	['Other']	True	5	['Inborn genetic diseases', 'Pyruvate dehydrogenase E3 deficiency (DLDD)', 'Dihydrolipoamide dehydrogenase deficiency (DLDD)', 'DLD-Related Disorders']	True	1.85066e-15	37	509	473	98.1723	2.73276	0.277554	['PF02852', 'PF07992']
Q86Y38_254_959	Q86Y38	XYLT1	Xylosyltransferase 1	0.271662	0.964265	0.359164	0.632715	23	False	True	95.6435	1.63554	True	['Other']	True	1	['Desbuquois dysplasia 1 (DBQD1)', 'Desbuquois dysplasia 2 (DBQD2)']	True	1.85541e-15	254	959	700	96.3433	4.35223	0.249144	['PF02485', 'PF12529']
P49642_1_416	P49642	PRIM1	DNA primase small subunit	0.330343	0.895582	0.418839	0.522994	26	True	True	96.7004	1.93254	True	['Ubiquitylation']	False	0	[]	True	1.90465e-15	1	416	391	95.4738	3.99469	0.261797	['PF01896']
Q12840_6_335	Q12840	KIF5A	Kinesin heavy chain isoform 5A	0.224578	0.947151	0.708399	0.312425	54	False	True	87.9957	3.85247	False	['Ubiquitylation', 'Phosphorylation']	True	13	['Spastic paraplegia', 'Spastic paraplegia 10, autosomal dominant (SPG10)', 'Hereditary spastic paraplegia 10 (SPG10)', 'Myoclonus, intractable, neonatal (NEIMY)', 'Hereditary spastic paraplegia', 'KIF5A-Related Disorders']	True	1.91803e-15	6	335	315	92.3031	4.53677	0.261035	['PF00225']
Q01814_91_1086	Q01814	ATP2B2	Plasma membrane calcium-transporting ATPase 2	0.187927	0.934206	0.648027	0.324873	48	True	False	82.8394	3.69219	False	['Ubiquitylation', 'Phosphorylation']	False	0	[]	True	1.96374e-15	91	1086	552	85.3154	7.27208	0.229928	['PF00122', 'PF00689', 'PF08282', 'PF13246']
Q02750_35_384	Q02750	MAP2K1	Dual specificity mitogen-activated protein kinase kinase 1	0.208372	0.972292	0.654166	0.361905	30	True	True	92.7467	2.62156	True	['Ubiquitylation', 'Phosphorylation']	True	1	['Cardiofaciocutaneous syndrome 3 (CFC3)', 'RASopathy']	True	1.97813e-15	35	384	314	92.4468	4.49064	0.269065	['PF00069']
P01116_1_175	P01116	KRAS	GTPase KRas	0.203682	0.984045	0.769771	0.35987	53	False	True	92.6977	5.88733	True	['Acetylation', 'Ubiquitylation', 'Other', 'Phosphorylation']	True	14	['Malignant melanoma of skin (CMM)', 'Squamous cell lung carcinoma', 'Pancreatic adenocarcinoma', 'Noonan syndrome and Noonan-related syndrome', 'Chronic lymphatic leukemia', 'Non-small cell lung carcinoma (NSCLC)', 'Endometrial carcinoma', 'Multiple myeloma (MM)', 'Encephalocraniocutaneous lipomatosis (ECCL)', 'Bladder cancer, transitional cell, somatic', 'RASopathy', 'Oculoectodermal syndrome (…	True	1.9916e-15	1	175	171	95.4699	4.28903	0.285065	['PF00071']
Q8WXG6_7_1433	Q8WXG6	MADD	MAP kinase-activating death domain protein	0.279987	0.890143	0.543863	0.370964	35	False	False	91.7929	3.1671	False	[]	False	0	[]	True	2.00575e-15	7	1433	690	90.4694	7.94943	0.217362	['PF02141', 'PF03456']
Q8TE82_82_1312	Q8TE82	SH3TC1	SH3 domain and tetratricopeptide repeat-containing protein 1	0.226236	0.933874	0.59556	0.356695	42	False	False	89.4462	3.42347	False	['Methylation', 'Phosphorylation']	False	0	[]	True	2.00836e-15	82	1312	1033	88.0975	14.4879	0.246659	[]
O60486_970_1562	O60486	PLXNC1	Plexin-C1	0.235584	0.908313	0.6739	0.271081	56	False	True	90.4843	3.38849	False	['Methylation', 'Phosphorylation']	False	0	[]	True	2.01054e-15	970	1562	521	88.9948	8.02254	0.272636	['PF08337', 'PF20170']
O75503_51_351	O75503	CLN5	Ceroid-lipofuscinosis neuronal protein 5	0.252363	0.922311	0.628582	0.365529	44	False	False	87.6295	4.19334	False	['Other']	True	9	['Neuronal ceroid lipofuscinosis 5 (CLN5)', 'Inborn genetic diseases', 'Ceroid lipofuscinosis, neuronal, 5 (CLN5)', 'Neuronal ceroid lipofuscinosis']	True	2.01882e-15	51	351	277	92.8522	4.73497	0.275377	['PF15014']
P32418_55_971	P32418	SLC8A1	Sodium/calcium exchanger 1	0.344417	0.829846	0.507413	0.365497	39	False	False	84.5944	4.73498	False	['Phosphorylation']	False	0	[]	True	2.07076e-15	55	971	458	87.7427	6.81649	0.229451	['PF01699', 'PF03160', 'PF16494']
Q8IUF1_40_378	Q8IUF1	CBWD2	COBW domain-containing protein 2	0.277664	0.816535	0.479795	0.400502	32	False	False	85.5547	3.14551	False	['Ubiquitylation']	False	0	[]	True	2.15624e-15	40	378	276	89.9818	5.23719	0.233172	['PF02492', 'PF07683']
Q70EL4_95_738	Q70EL4	USP43	Ubiquitin carboxyl-terminal hydrolase 43	0.299008	0.882714	0.521496	0.429726	33	True	False	93.1327	2.73765	False	[]	False	0	[]	True	2.15995e-15	95	738	300	92.0618	4.62487	0.218555	['PF00443']
Q6ZMB5_49_367	Q6ZMB5	TMEM184A	Transmembrane protein 184A	0.283579	0.89617	0.64144	0.344051	54	False	False	86.2172	5.73923	False	[]	False	0	[]	True	2.16213e-15	49	367	253	86.5049	6.58393	0.24802	[]
O14980_10_1053	O14980	XPO1	Exportin-1	0.200051	0.796809	0.588755	0.227622	68	False	True	92.5056	2.8524	True	['Acetylation', 'Ubiquitylation', 'Phosphorylation']	True	1	['Chronic lymphatic leukemia', 'Prostate adenocarcinoma', 'Neoplasm of the large intestine', 'Malignant neoplasm of body of uterus', 'Breast neoplasm']	True	2.18251e-15	10	1053	1019	93.248	8.44434	0.254583	['PF03810', 'PF08389', 'PF08767', 'PF18777', 'PF18784', 'PF18787']
Q13523_667_1006	Q13523	PRPF4B	Serine/threonine-protein kinase PRP4 homolog	0.240587	0.966534	0.732651	0.28066	42	True	True	90.0657	3.23067	False	['Acetylation', 'Ubiquitylation', 'Phosphorylation']	False	0	[]	True	2.21211e-15	667	1006	334	92.403	4.92222	0.250124	['PF00069']
Q9UF12_94_529	Q9UF12	PRODH2	Hydroxyproline dehydrogenase	0.29497	0.855643	0.448769	0.454908	34	False	False	92.3806	2.95718	False	[]	False	0	[]	True	2.24995e-15	94	529	412	91.8758	5.30474	0.251401	['PF01619']
Q13163_161_444	Q13163	MAP2K5	Dual specificity mitogen-activated protein kinase kinase 5	0.305971	0.935757	0.615696	0.39227	37	True	False	90.9486	2.58707	False	['Ubiquitylation']	False	0	[]	True	2.25256e-15	161	444	259	91.3154	4.32972	0.267911	['PF00069']
P98187_18_520	P98187	CYP4F8	Cytochrome P450 4F8	0.26781	0.945662	0.362468	0.62438	25	False	False	95.0556	1.66272	False	['Phosphorylation']	False	0	[]	True	2.25909e-15	18	520	490	93.1313	4.89705	0.267399	['PF00067']
P04899_6_348	P04899	GNAI2	Guanine nucleotide-binding protein G(i) subunit alpha-2	0.216462	0.924277	0.643183	0.332425	42	False	True	95.5067	2.86967	True	['Ribosylation', 'Ubiquitylation', 'Other', 'Phosphorylation']	True	2	['Thecoma, somatic', 'Pituitary dependent hypercortisolism (PITA4)', 'Ovarian granulosa cell tumor', 'Ventricular tachycardia, somatic', 'Adrenocortical tumor, somatic']	True	2.26159e-15	6	348	343	95.3522	4.99207	0.291479	['PF00503']
Q96HE7_49_467	Q96HE7	ERO1A	ERO1-like protein alpha	0.33578	0.856855	0.516901	0.413934	42	False	True	89.311	2.29087	False	['Methylation', 'Other', 'Phosphorylation']	False	0	[]	True	2.30703e-15	49	467	294	88.7463	4.8441	0.22383	['PF04137']
Q5TAQ9_131_534	Q5TAQ9	DCAF8	DDB1- and CUL4-associated factor 8	0.301797	0.856391	0.408036	0.505044	33	False	False	92.6927	2.89229	False	['Ubiquitylation']	False	0	[]	True	2.31348e-15	131	534	402	92.7636	5.39129	0.252213	['PF00400']
Q9Y6E0_30_311	Q9Y6E0	STK24	Serine/threonine-protein kinase 24	0.212716	0.949314	0.760722	0.269232	62	True	True	90.6942	3.52586	False	['Ubiquitylation', 'Phosphorylation']	False	0	[]	True	2.35554e-15	30	311	263	93.9242	3.51764	0.26796	['PF00069']
O95405_895_1424	O95405	ZFYVE9	Zinc finger FYVE domain-containing protein 9	0.306149	0.659875	0.417897	0.280026	50	False	True	92.389	3.30888	False	[]	False	0	[]	True	2.35554e-15	895	1424	494	91.8568	6.14362	0.264889	['PF11979']
Q8NAT1_50_472	Q8NAT1	POMGNT2	Protein O-linked-mannose beta-1,4-N-acetylglucosaminyltransferase 2	0.263909	0.921371	0.456209	0.512353	28	False	True	95.7379	2.46582	False	[]	True	1	['Muscular dystrophy-dystroglycanopathy (limb-girdle), type C, 8', 'Muscular dystrophy-dystroglycanopathy limb-girdle C8 (MDDGC8)']	True	2.38712e-15	50	472	416	95.3435	4.63938	0.251234	['PF04577']
P20020_487_682	P20020	ATP2B1	Plasma membrane calcium-transporting ATPase 1	0.26096	0.886174	0.496386	0.522101	37	False	True	86.0381	2.65749	False	['Phosphorylation']	False	0	[]	True	2.40183e-15	487	682	186	86.7898	4.14219	0.299179	['PF13246']
Q96NU7_4_426	Q96NU7	AMDHD1	Probable imidazolonepropionase	0.333519	0.882169	0.501717	0.430731	30	False	False	90.3477	3.35478	False	[]	False	0	[]	True	2.41734e-15	4	426	423	96.5428	3.33975	0.222129	['PF01979']
Q2NL67_330_623	Q2NL67	PARP6	Protein mono-ADP-ribosyltransferase PARP6	0.196667	0.988984	0.847989	0.177381	40	False	False	82.6485	3.42162	False	['Ubiquitylation']	False	0	[]	True	2.47312e-15	330	623	249	89.5983	4.02238	0.256271	['PF00644']
Q14692_50_1152	Q14692	BMS1	Ribosome biogenesis protein BMS1 homolog	0.205903	0.863247	0.630925	0.280153	70	False	True	92.7979	3.43622	False	['Ubiquitylation']	True	1	['Aplasia cutis congenita, non-syndromic (ACC)', 'Aplasia cutis congenita (ACC)']	True	2.57524e-15	50	1152	546	90.1018	6.68879	0.298501	['PF04950', 'PF08142']
Q8IYD8_74_648	Q8IYD8	FANCM	Fanconi anemia group M protein	0.34922	0.866803	0.468825	0.427744	27	False	False	87.5948	3.35693	False	[]	False	0	[]	True	2.59208e-15	74	648	531	88.4274	7.92998	0.241743	['PF00271', 'PF04851']
O75603_13_179	O75603	GCM2	Chorion-specific transcription factor GCMb	0.286446	0.947989	0.62322	0.444587	38	False	False	96.2589	1.92361	False	[]	True	2	['Familial hypoparathyroidism', 'Hypoparathyroidism, familial isolated, 2 (FIH2)']	True	2.62857e-15	13	179	167	93.8648	3.784	0.344756	['PF03615']
Q9Y4B4_305_954	Q9Y4B4	RAD54L2	Helicase ARIP4	0.261113	0.860704	0.543979	0.403272	47	False	False	85.733	4.42861	False	['Ubiquitylation', 'Phosphorylation']	False	0	[]	True	2.63429e-15	305	954	287	87.7899	5.26877	0.203467	['PF00176', 'PF00271']
Q4L235_1_441	Q4L235	AASDH	Beta-alanine-activating enzyme	0.388701	0.745795	0.278296	0.516909	26	False	False	91.2008	2.26154	False	[]	False	0	[]	True	2.66816e-15	1	441	386	92.8386	4.27772	0.219103	['PF00501']
Q96IJ6_1_420	Q96IJ6	GMPPA	Mannose-1-phosphate guanyltransferase alpha	0.289429	0.858736	0.531506	0.393523	47	False	True	92.1813	3.52218	True	['Phosphorylation']	True	1	['Alacrima, achalasia, and intellectual disability syndrome (AAMR)']	True	2.67261e-15	1	420	401	94.9739	4.40699	0.249674	['PF00483']
Q92979_40_244	Q92979	EMG1	Ribosomal RNA small subunit methyltransferase NEP1	0.283675	0.903421	0.643769	0.3573	44	False	True	97.0761	1.98497	False	[]	True	1	['Bowen-Conradi syndrome (BWCNS)']	True	2.68103e-15	40	244	205	95.8893	3.10174	0.3001	['PF03587']
O14972_2_297	O14972	VPS26C	Vacuolar protein sorting-associated protein 26C	0.259076	0.912307	0.600413	0.383334	41	False	False	92.422	3.68763	False	[]	False	0	[]	True	2.71168e-15	2	297	283	94.4543	5.4602	0.313588	['PF03643']
P63244_2_314	P63244	RACK1	Receptor of activated protein C kinase 1	0.230923	0.887867	0.648469	0.309466	48	False	True	94.5256	3.10829	True	['Ubiquitylation', 'Phosphorylation']	False	0	[]	True	2.74317e-15	2	314	304	93.3463	4.94412	0.239832	['PF00400']
Q93084_47_991	Q93084	ATP2A3	Sarcoplasmic/endoplasmic reticulum calcium ATPase 3	0.279385	0.969268	0.663296	0.332543	33	True	False	83.4218	4.14885	False	['Ubiquitylation']	False	0	[]	True	2.74783e-15	47	991	563	86.909	7.3313	0.231098	['PF00122', 'PF00689', 'PF08282', 'PF13246']
Q5T4D3_7_739	Q5T4D3	TMTC4	Protein O-mannosyl-transferase TMTC4	0.301878	0.889865	0.442406	0.474033	31	False	False	93.7981	2.7794	False	[]	False	0	[]	True	2.77931e-15	7	739	707	94.1064	7.40132	0.266226	['PF08409', 'PF13181', 'PF13432']
Q8WZA2_167_1009	Q8WZA2	RAPGEF4	Rap guanine nucleotide exchange factor 4	0.308054	0.883173	0.480853	0.424394	31	False	False	81.8865	3.61134	False	[]	False	0	[]	True	2.82105e-15	167	1009	758	91.8881	7.99409	0.259195	['PF00027', 'PF00610', 'PF00617', 'PF00618']
Q16720_485_678	Q16720	ATP2B3	Plasma membrane calcium-transporting ATPase 3	0.280795	0.905992	0.515469	0.505588	33	False	False	86.3452	2.56511	False	['Methylation', 'Phosphorylation']	False	0	[]	True	2.90725e-15	485	678	186	87.1817	4.1211	0.285797	['PF13246']
P67775_2_293	P67775	PPP2CA	Serine/threonine-protein phosphatase 2A catalytic subunit alpha isoform	0.207141	0.986223	0.838143	0.211232	58	True	True	97.3993	1.99468	True	['Phosphorylation']	True	8	['Neurodevelopmental disorder and language delay with or without structural brain abnormalities (NEDLBA)', 'Neurodevelopmental disorder and language delay with or without structural brain abnormalities']	True	2.91531e-15	2	293	292	97.6802	2.50123	0.237592	['PF00149']
P40925_2_333	P40925	MDH1	Malate dehydrogenase, cytoplasmic	0.246734	0.869959	0.578423	0.367302	46	True	True	92.202	3.06063	False	['Acetylation', 'Ubiquitylation', 'Phosphorylation']	False	0	[]	True	2.92977e-15	2	333	332	97.0046	2.77629	0.272098	['PF00056', 'PF02866']
O14682_22_291	O14682	ENC1	Ectoderm-neural cortex protein 1	0.214462	0.958976	0.795984	0.285237	90	False	False	93.3778	4.66421	False	['Phosphorylation']	False	0	[]	True	2.94737e-15	22	291	258	91.2314	7.66646	0.312362	['PF00651', 'PF07707']
Q5VYS8_986_1363	Q5VYS8	TUT7	Terminal uridylyltransferase 7	0.347495	0.88196	0.459137	0.468184	28	False	True	93.5243	2.20077	False	['Ubiquitylation']	False	0	[]	True	2.94855e-15	986	1363	378	94.4511	3.9071	0.277675	['PF00098', 'PF03828', 'PF19088']
P06133_23_513	P06133	UGT2B4	UDP-glucuronosyltransferase 2B4	0.259073	0.913853	0.585969	0.383761	53	False	False	98.0206	2.01392	False	[]	False	0	[]	True	2.96501e-15	23	513	491	96.3399	4.26363	0.263261	['PF00201']
P06732_3_381	P06732	CKM	Creatine kinase M-type	0.295101	0.912768	0.408365	0.55999	27	False	True	91.8185	2.77572	False	['Phosphorylation']	False	0	[]	True	2.97314e-15	3	381	376	95.5121	3.78395	0.25603	['PF00217', 'PF02807']
Q86SQ6_16_318	Q86SQ6	ADGRA1	Adhesion G protein-coupled receptor A1	0.226257	0.968354	0.762432	0.256082	38	False	False	93.0824	3.26454	False	[]	False	0	[]	True	3.04223e-15	16	318	238	92.1218	4.5844	0.26746	['PF00002']
Q9HAZ1_139_480	Q9HAZ1	CLK4	Dual specificity protein kinase CLK4	0.29792	0.913279	0.524916	0.441167	31	True	True	96.07	2.06826	False	['Ubiquitylation', 'Sumoylation', 'Phosphorylation']	False	0	[]	True	3.06388e-15	139	480	342	95.7339	3.63054	0.256052	['PF00069']
Q9HBT6_64_476	Q9HBT6	CDH20	Cadherin-20	0.169765	0.971741	0.823388	0.215351	84	False	False	89.0746	4.93895	False	['Phosphorylation']	False	0	[]	True	3.12896e-15	64	476	333	90.8014	10.2164	0.329939	['PF00028']
Q14CX7_11_972	Q14CX7	NAA25	N-alpha-acetyltransferase 25, NatB auxiliary subunit	0.369773	0.781162	0.324178	0.477205	30	False	True	95.2877	2.21633	False	['Ubiquitylation']	False	0	[]	True	3.134e-15	11	972	925	93.4158	7.85313	0.256863	['PF09797']
O00139_192_552	O00139	KIF2A	Kinesin-like protein KIF2A	0.220799	0.979398	0.650697	0.372527	30	False	True	88.0347	3.79767	True	['Ubiquitylation', 'Phosphorylation']	False	0	[]	True	3.13462e-15	192	552	344	91.9106	4.67858	0.241936	['PF00225']
Q9BXS5_2_423	Q9BXS5	AP1M1	AP-1 complex subunit mu-1	0.198857	0.916054	0.753416	0.215512	79	False	False	95.261	3.63408	False	['Methylation', 'Ubiquitylation', 'Acetylation', 'Phosphorylation']	False	0	[]	True	3.16122e-15	2	423	414	95.1592	5.84699	0.311295	['PF00928']
O75417_69_894	O75417	POLQ	DNA polymerase theta	0.24607	0.843827	0.501005	0.365358	33	False	True	83.8579	3.94059	False	['Phosphorylation']	False	0	[]	True	3.21263e-15	69	894	722	86.467	8.0332	0.218897	['PF00270', 'PF00271', 'PF20470']
Q9BW60_1_261	Q9BW60	ELOVL1	Elongation of very long chain fatty acids protein 1	0.332893	0.886223	0.480335	0.476384	33	False	False	94.0724	2.36162	False	[]	False	0	[]	True	3.21498e-15	1	261	261	93.3834	4.07622	0.290166	['PF01151']
Q5TCH4_17_510	Q5TCH4	CYP4A22	Cytochrome P450 4A22	0.287162	0.953128	0.466697	0.522566	26	False	False	96.3927	1.72485	False	[]	False	0	[]	True	3.24555e-15	17	510	482	92.711	5.42847	0.261996	['PF00067']
O43299_3_770	O43299	AP5Z1	AP-5 complex subunit zeta-1	0.337568	0.726391	0.37522	0.380623	39	False	False	90.7703	2.80007	False	['Ubiquitylation']	True	1	['Hereditary spastic paraplegia 48']	True	3.25628e-15	3	770	682	90.4977	9.88477	0.267599	['PF14764']
Q5U5R9_130_770	Q5U5R9	HECTD2	Probable E3 ubiquitin-protein ligase HECTD2	0.295414	0.895339	0.580443	0.342902	41	True	False	87.6878	4.16901	False	['Phosphorylation']	False	0	[]	True	3.26853e-15	130	770	632	92.0139	8.28713	0.283172	['PF00632']
P41091_17_468	P41091	EIF2S3	Eukaryotic translation initiation factor 2 subunit 3	0.156321	0.968229	0.744479	0.265421	46	False	True	84.3667	4.87543	True	['Ubiquitylation']	True	2	['MEHMO syndrome (MEHMO)']	True	3.34563e-15	17	468	424	87.3447	6.24496	0.253362	['PF00009', 'PF03144', 'PF09173']
O75175_605_749	O75175	CNOT3	CCR4-NOT transcription complex subunit 3	0.203572	0.87894	0.689148	0.278499	43	False	True	96.0547	2.31282	True	['Ubiquitylation', 'Phosphorylation']	False	0	[]	True	3.38228e-15	605	749	145	96.0313	4.05011	0.42925	['PF04153']
P13535_8_839	P13535	MYH8	Myosin-8	0.238131	0.989047	0.581143	0.430193	30	False	False	82.5493	3.35244	False	['Acetylation']	False	0	[]	True	3.43031e-15	8	839	772	85.9222	9.90049	0.261208	['PF00063', 'PF02736']
Q8IWX7_134_927	Q8IWX7	UNC45B	Protein unc-45 homolog B	0.382436	0.764786	0.354458	0.436641	32	False	False	86.4919	4.1457	False	[]	False	0	[]	True	3.45672e-15	134	927	734	91.0039	11.0098	0.250468	['PF11701']
O60437_138_492	O60437	PPL	Periplakin	0.28627	0.824715	0.55064	0.328889	50	False	False	90.6906	2.83868	False	['Phosphorylation']	False	0	[]	True	3.51001e-15	138	492	341	88.4942	8.53872	0.313622	['PF17902']
Q8IXB1_34_555	Q8IXB1	DNAJC10	DnaJ homolog subfamily C member 10	0.33521	0.923313	0.461877	0.4983	29	False	False	94.2362	2.49275	False	['Other']	False	0	[]	True	3.53089e-15	34	555	504	91.8171	7.0478	0.280168	['PF00085', 'PF00226']
P0CF75_44_345	P0CF75	EBLN1	Endogenous Bornavirus-like nucleoprotein 1	0.180098	0.994143	0.806705	0.403992	119	False	False	91.6645	4.2203	False	['Phosphorylation']	False	0	[]	True	3.54922e-15	44	345	286	91.79	5.62588	0.295716	['PF06407']
Q9UBZ9_342_827	Q9UBZ9	REV1	DNA repair protein REV1	0.321289	0.920819	0.460094	0.502609	28	False	True	97.0164	1.72832	False	['Ubiquitylation']	False	0	[]	True	3.5794e-15	342	827	440	94.9868	4.25516	0.281972	['PF00817', 'PF11799']
Q2TB90_458_915	Q2TB90	HKDC1	Hexokinase HKDC1	0.323983	0.914063	0.373358	0.58824	24	False	False	91.8363	3.30434	False	['Phosphorylation']	False	0	[]	True	3.59331e-15	458	915	454	93.7094	4.73077	0.235757	['PF00349', 'PF03727']
Q6MZT1_41_222	Q6MZT1	RGS7BP	Regulator of G-protein signaling 7-binding protein	0.208017	0.965213	0.811332	0.275608	53	False	False	93.0251	3.06344	False	[]	False	0	[]	True	3.66799e-15	41	222	139	92.5327	4.21555	0.324611	[]
Q9NR19_27_568	Q9NR19	ACSS2	Acetyl-coenzyme A synthetase, cytoplasmic	0.270124	0.914317	0.53248	0.417006	28	False	False	91.5432	1.77398	False	['Phosphorylation']	False	0	[]	True	3.9035e-15	27	568	511	95.5214	3.17863	0.19862	['PF00501', 'PF16177']
P14618_9_531	P14618	PKM	Pyruvate kinase PKM	0.254263	0.989381	0.585528	0.437111	28	False	True	97.8332	1.57526	True	['Acetylation', 'Ubiquitylation', 'Sumoylation', 'Phosphorylation']	False	0	[]	True	3.90638e-15	9	531	523	97.4261	3.51927	0.256023	['PF00224', 'PF02887']
Q96JA3_306_519	Q96JA3	PLEKHA8	Pleckstrin homology domain-containing family A member 8	0.350931	0.696658	0.42778	0.353891	43	False	True	86.8884	3.03775	False	['Ubiquitylation', 'Phosphorylation']	False	0	[]	True	4.05538e-15	306	519	212	92.3561	4.05821	0.307908	['PF08718']
Q8NGZ3_6_306	Q8NGZ3	OR13G1	Olfactory receptor 13G1	0.210223	0.91433	0.7199	0.291009	76	False	False	88.7042	6.40694	False	['Other']	False	0	[]	True	4.16241e-15	6	306	264	89.4546	7.42111	0.285824	['PF13853']
A5YM72_1_827	A5YM72	CARNS1	Carnosine synthase 1	0.307946	0.857238	0.468828	0.408814	28	False	False	95.2164	2.24732	False	['Phosphorylation']	False	0	[]	True	4.18367e-15	1	827	766	91.4846	7.45466	0.249683	['PF15632', 'PF18130']
O76071_4_337	O76071	CIAO1	Probable cytosolic iron-sulfur protein assembly protein CIAO1	0.304724	0.914608	0.498207	0.482041	32	False	True	98.7975	1.4292	False	['Ubiquitylation', 'Phosphorylation']	False	0	[]	True	4.23606e-15	4	337	334	97.2169	2.89672	0.256552	['PF00400']
P11217_14_839	P11217	PYGM	Glycogen phosphorylase, muscle form	0.229922	0.965988	0.661529	0.326945	37	False	True	93.0714	2.72096	False	['Acetylation', 'Other', 'Phosphorylation']	True	10	['Glycogen storage disease 5 (GSD5)', 'Glycogen storage disease, type V (GSD5)']	True	4.24841e-15	14	839	803	96.1806	4.06884	0.206371	['PF00343']
P30838_2_449	P30838	ALDH3A1	Aldehyde dehydrogenase, dimeric NADP-preferring	0.43615	0.83226	0.445527	0.437295	37	True	True	98.7059	1.45464	False	['Acetylation', 'Ubiquitylation', 'Phosphorylation']	False	0	[]	True	4.36953e-15	2	449	448	98.3821	2.7122	0.26214	['PF00171']
Q6P1Q9_22_375	Q6P1Q9	METTL2B	tRNA N(3)-methylcytidine methyltransferase METTL2B	0.270363	0.915851	0.577945	0.399826	35	False	False	93.3857	3.25029	False	['Ubiquitylation', 'Phosphorylation']	False	0	[]	True	4.43644e-15	22	375	286	94.6068	4.17406	0.279176	['PF13489']
P30038_22_563	P30038	ALDH4A1	Delta-1-pyrroline-5-carboxylate dehydrogenase, mitochondrial	0.261235	0.936992	0.531688	0.439975	29	True	True	98.5552	1.45612	False	['Other', 'Acetylation', 'Phosphorylation']	False	0	[]	True	4.46967e-15	22	563	542	98.1889	2.80065	0.247758	['PF00171']
P20339_16_184	P20339	RAB5A	Ras-related protein Rab-5A	0.215715	0.973663	0.816311	0.256942	50	False	True	96.8128	2.49772	True	['Acetylation', 'Ubiquitylation', 'Phosphorylation']	False	0	[]	True	4.47673e-15	16	184	169	96.6147	3.0408	0.298366	['PF00071']
O14559_311_514	O14559	ARHGAP33	Rho GTPase-activating protein 33	0.24671	0.906672	0.560379	0.474916	39	False	False	93.469	2.56358	False	[]	False	0	[]	True	4.49358e-15	311	514	194	92.4602	3.65984	0.278369	['PF00620']
Q96SZ6_95_598	Q96SZ6	CDK5RAP1	Mitochondrial tRNA methylthiotransferase CDK5RAP1	0.230642	0.929127	0.537806	0.425035	28	False	False	92.5561	3.12934	False	[]	False	0	[]	True	4.51577e-15	95	598	478	92.7155	5.41244	0.236624	['PF00919', 'PF01938', 'PF04055']
P51788_89_839	P51788	CLCN2	Chloride channel protein 2	0.294125	0.857001	0.509667	0.380084	38	False	False	88.275	3.16697	False	[]	True	3	['Juvenile myoclonic epilepsy 8 (EJM8)', 'Epilepsy, juvenile myoclonic 8 (EJM8)', 'Epilepsy, idiopathic generalized, susceptibility to, 11 (EIG11)', 'Hyperaldosteronism, familial, 2 (HALD2)', 'Leukoencephalopathy with mild cerebellar ataxia and white matter edema (LKPAT)', 'Familial hyperaldosteronism type II']	True	4.52569e-15	89	839	596	88.9628	7.74796	0.247099	['PF00654']
Q14012_10_298	Q14012	CAMK1	Calcium/calmodulin-dependent protein kinase type 1	0.250222	0.919242	0.668361	0.324119	47	True	True	90.6285	2.9775	False	['Ubiquitylation', 'Phosphorylation']	False	0	[]	True	4.53029e-15	10	298	256	92.0729	4.20088	0.255573	['PF00069']
Q9Y697_55_454	Q9Y697	NFS1	Cysteine desulfurase, mitochondrial	0.243076	0.95453	0.708095	0.28193	35	False	True	94.4171	2.41412	True	['Other', 'Ubiquitylation']	False	0	[]	True	4.53873e-15	55	454	391	97.0607	3.10998	0.253118	['PF00266']
Q96GD4_71_338	Q96GD4	AURKB	Aurora kinase B	0.262156	0.959314	0.60717	0.418822	32	True	True	91.2509	2.41631	False	['Ubiquitylation', 'Sumoylation', 'Phosphorylation']	False	0	[]	True	4.6118e-15	71	338	251	94.1445	3.40687	0.269977	['PF00069']
P12821_29_640	P12821	ACE	Angiotensin-converting enzyme	0.331929	0.493619	0.234521	0.277425	29	True	True	93.5917	2.13151	True	[]	False	0	[]	True	4.62721e-15	29	640	607	94.2178	4.05172	0.221952	['PF01401']
Q9Y661_192_451	Q9Y661	HS3ST4	Heparan sulfate glucosamine 3-O-sulfotransferase 4	0.278419	0.873959	0.58074	0.393085	47	False	False	94.7283	2.24993	False	['Other']	False	0	[]	True	4.63993e-15	192	451	254	96.0593	2.92823	0.272178	['PF00685']
P30876_16_1173	P30876	POLR2B	DNA-directed RNA polymerase II subunit RPB2	0.240129	0.952108	0.710018	0.254575	41	False	True	93.9385	2.65193	True	['Methylation', 'Ubiquitylation', 'Phosphorylation']	True	1	[]	True	4.65492e-15	16	1173	1111	91.832	8.27935	0.26436	['PF00562', 'PF04560', 'PF04561', 'PF04563', 'PF04565', 'PF04566', 'PF04567']
Q8NEN0_265_856	Q8NEN0	ARMC2	Armadillo repeat-containing protein 2	0.345949	0.811587	0.354462	0.489267	27	False	False	96.9793	1.90096	False	[]	False	0	[]	True	4.74116e-15	265	856	571	93.6608	6.70151	0.24271	[]
Q8WVZ1_25_257	Q8WVZ1	ZDHHC19	Palmitoyltransferase ZDHHC19	0.311701	0.843153	0.612856	0.302856	46	True	False	88.7107	3.35279	False		False	0	[]	True	4.7464e-15	25	257	217	91.648	4.97502	0.296051	['PF01529']
Q99683_671_939	Q99683	MAP3K5	Mitogen-activated protein kinase kinase kinase 5	0.248992	0.936794	0.646614	0.36579	37	True	True	90.2273	2.38846	False	['Ubiquitylation', 'Phosphorylation']	False	0	[]	True	4.75275e-15	671	939	237	91.12	3.93492	0.260172	['PF00069']
P49917_7_616	P49917	LIG4	DNA ligase 4	0.279236	0.933764	0.389668	0.573064	23	True	True	93.6609	2.96673	False	['Methylation', 'Ubiquitylation', 'Phosphorylation']	True	3	['LIG4 syndrome (LIG4S)', 'DNA ligase IV deficiency']	True	4.77922e-15	7	616	591	93.5377	6.00556	0.271269	['PF01068', 'PF04675', 'PF04679']
Q9GZR7_188_833	Q9GZR7	DDX24	ATP-dependent RNA helicase DDX24	0.243217	0.987608	0.498296	0.525498	23	False	False	86.4517	3.68242	False	['Methylation']	False	0	[]	True	4.85621e-15	188	833	434	88.4235	7.47549	0.25174	['PF00270', 'PF00271']
Q8IXN7_2_305	Q8IXN7	RIMKLA	N-acetylaspartylglutamate synthase A	0.202293	0.962899	0.782225	0.240164	54	False	False	91.8665	2.95007	False	['Ubiquitylation', 'Phosphorylation']	False	0	[]	True	4.86428e-15	2	305	297	94.2275	4.2142	0.268867	['PF08443']
Q58WW2_24_815	Q58WW2	DCAF6	DDB1- and CUL4-associated factor 6	0.329389	0.846692	0.511941	0.384441	38	False	False	90.3976	2.92368	False	[]	False	0	[]	True	4.89171e-15	24	815	396	92.4735	4.95635	0.230693	['PF00400']
Q5XG87_171_534	Q5XG87	TENT4A	Terminal nucleotidyltransferase 4A	0.283688	0.927284	0.563357	0.425165	35	False	False	93.7111	2.66963	False	['Ubiquitylation']	False	0	[]	False	4.94569e-15	171	534	327	93.0247	4.40171	0.256364	['PF01909', 'PF03828']
Q07864_31_1173	Q07864	POLE	DNA polymerase epsilon catalytic subunit A	0.227523	0.907177	0.63115	0.286618	31	False	True	85.9426	4.43403	False	['Ubiquitylation']	True	1	['Hereditary cancer-predisposing syndrome', 'Colorectal cancer, susceptibility to, 12 (CRCS12)']	True	4.99851e-15	31	1173	1095	88.7395	10.2259	0.264142	['PF00136', 'PF03104']
Q9HCX4_40_844	Q9HCX4	TRPC7	Short transient receptor potential channel 7	0.235616	0.822761	0.43806	0.4082	35	False	False	90.6543	3.2351	False	[]	False	0	[]	True	5.00384e-15	40	844	706	89.0573	10.0648	0.319316	['PF00520', 'PF08344']
Q8IX18_52_708	Q8IX18	DHX40	Probable ATP-dependent RNA helicase DHX40	0.259625	0.920361	0.610882	0.348073	53	False	False	87.1468	4.93122	False	['Ubiquitylation', 'Phosphorylation']	False	0	[]	True	5.09717e-15	52	708	631	90.9314	6.62546	0.243815	['PF00270', 'PF00271', 'PF04408', 'PF07717']
Q6ZN57_325_461	Q6ZN57	ZFP2	Zinc finger protein 2 homolog	0.157743	0.964045	0.902325	0.155534	76	False	False	93.4303	4.97697	False	['Ubiquitylation', 'Phosphorylation']	False	0	[]	True	5.15027e-15	325	461	137	93.3023	7.07451	0.440955	[]
Q9UNH7_30_404	Q9UNH7	SNX6	Sorting nexin-6	0.268377	0.902397	0.61776	0.344618	55	False	False	89.8464	3.4555	False	['Acetylation', 'Ubiquitylation', 'Phosphorylation']	False	0	[]	True	5.20217e-15	30	404	355	93.5141	5.38749	0.330174	['PF00787', 'PF09325']
O00411_160_1230	O00411	POLRMT	DNA-directed RNA polymerase, mitochondrial	0.248005	0.897065	0.34613	0.570306	25	True	True	93.0812	2.81984	False	['Phosphorylation']	True	1	[]	True	5.27969e-15	160	1230	979	93.0229	7.05577	0.240991	['PF00940', 'PF14700']
Q8N5B7_10_342	Q8N5B7	CERS5	Ceramide synthase 5	0.307973	0.871672	0.410152	0.510773	27	False	False	95.8085	2.33388	False	[]	False	0	[]	True	5.33448e-15	10	342	327	93.5821	5.77804	0.292382	['PF00046', 'PF03798']
O95759_136_1122	O95759	TBC1D8	TBC1 domain family member 8	0.31611	0.899681	0.413299	0.508804	26	False	False	91.0865	2.66879	False	[]	False	0	[]	True	5.40445e-15	136	1122	766	89.7242	8.64292	0.237447	['PF00566', 'PF02893']
P52292_49_497	P52292	KPNA2	Importin subunit alpha-1	0.250773	0.976078	0.554157	0.466253	29	False	True	95.1428	2.15172	True	['Ubiquitylation', 'Sumoylation', 'Phosphorylation']	False	0	[]	True	5.41231e-15	49	497	425	96.2316	3.89775	0.247141	['PF00514', 'PF16186']
Q75T13_8_921	Q75T13	PGAP1	GPI inositol-deacylase	0.340969	0.7859	0.246336	0.55958	23	True	False	95.5361	2.09357	False	[]	False	0	[]	True	5.41376e-15	8	921	847	92.0941	7.14204	0.237377	['PF07819']
Q8N4N8_182_542	Q8N4N8	KIF2B	Kinesin-like protein KIF2B	0.258202	0.924001	0.585269	0.400027	38	False	False	88.8071	3.60706	False	['Phosphorylation']	False	0	[]	True	5.53775e-15	182	542	329	90.5155	4.87908	0.259833	['PF00225']
O95786_242_794	O95786	DDX58	Antiviral innate immune response receptor RIG-I	0.373862	0.819411	0.406053	0.452289	34	False	True	85.4815	3.38832	False	[]	True	1	['Singleton-Merten syndrome 2 (SGMRT2)']	True	5.5489e-15	242	794	511	90.2704	6.41113	0.250697	['PF00270', 'PF00271', 'PF18119']
Q5K651_174_1589	Q5K651	SAMD9	Sterile alpha motif domain-containing protein 9	0.318813	0.780124	0.369449	0.424801	28	False	False	94.9179	2.26352	False	[]	True	2	['MIRAGE syndrome', 'Inborn genetic diseases']	True	5.60579e-15	174	1589	1097	89.7698	12.1812	0.227286	[]
O94806_417_877	O94806	PRKD3	Serine/threonine-protein kinase D3	0.246368	0.852088	0.56795	0.322565	33	True	False	83.7142	3.52792	False	['Ubiquitylation', 'Phosphorylation']	False	0	[]	True	5.69944e-15	417	877	346	88.6653	7.91297	0.232594	['PF00069', 'PF00169']
Q7Z2Y8_855_2419	Q7Z2Y8	GVINP1	Interferon-induced very large GTPase 1	0.378476	0.828334	0.40703	0.438331	31	False	False	79.6932	3.86608	False	[]	False	0	[]	False	5.74249e-15	855	2419	1022	82.7067	16.04	0.207542	[]
P40617_19_200	P40617	ARL4A	ADP-ribosylation factor-like protein 4A	0.324247	0.890087	0.585651	0.449889	43	False	False	96.4402	2.55057	False	['Ubiquitylation']	False	0	[]	True	5.84968e-15	19	200	182	95.8199	3.38214	0.307799	['PF00025']
Q8WZ94_19_256	Q8WZ94	OR5P3	Olfactory receptor 5P3	0.262305	0.905493	0.678111	0.316426	56	False	False	89.9648	7.51448	False	['Other']	False	0	[]	True	5.87595e-15	19	256	220	91.9618	7.44582	0.285979	['PF13853']
P49247_74_309	P49247	RPIA	Ribose-5-phosphate isomerase	0.394551	0.831609	0.501364	0.43145	38	False	False	98.0258	1.74958	False	['Ubiquitylation', 'Phosphorylation']	True	1	['Deficiency of ribose-5-phosphate isomerase (RPIAD)']	True	5.92079e-15	74	309	236	97.4723	2.57453	0.274401	['PF06026']
Q5JPI9_26_204	Q5JPI9	EEF1AKMT2	EEF1A lysine methyltransferase 2	0.350094	0.892819	0.426264	0.576094	27	False	False	90.5878	2.01852	False	[]	False	0	[]	True	6.04929e-15	26	204	179	92.7908	2.83197	0.266754	['PF13847']
Q3MIX3_55_553	Q3MIX3	ADCK5	Uncharacterized aarF domain-containing protein kinase 5	0.317797	0.9191	0.458733	0.495571	26	False	False	89.84	3.23136	False	[]	False	0	[]	True	6.09089e-15	55	553	462	89.4582	7.29935	0.261437	['PF03109']
Q13018_34_947	Q13018	PLA2R1	Secretory phospholipase A2 receptor	0.348055	0.50692	0.264412	0.260857	37	False	True	91.4503	3.27779	False	['Other']	False	0	[]	True	6.1632e-15	34	947	684	87.644	10.5132	0.237073	['PF00040', 'PF00059']
O95782_10_612	O95782	AP2A1	AP-2 complex subunit alpha-1	0.227563	0.973075	0.749043	0.241266	34	False	False	91.9962	3.13296	False	['Phosphorylation']	False	0	[]	True	6.17131e-15	10	612	595	92.0268	9.92817	0.28313	['PF01602']
O75116_23_418	O75116	ROCK2	Rho-associated protein kinase 2	0.282003	0.897213	0.584888	0.357273	39	True	True	93.7477	2.8357	False	['Ubiquitylation', 'Phosphorylation']	False	0	[]	True	6.25495e-15	23	418	388	93.618	4.6648	0.280851	['PF00069']
Q14671_828_1170	Q14671	PUM1	Pumilio homolog 1	0.20167	0.946097	0.66652	0.323181	34	False	True	98.3809	1.78495	False	['Ubiquitylation']	True	1	['Spinocerebellar ataxia 47']	True	6.27129e-15	828	1170	343	96.4415	4.69176	0.262517	['PF00806']
P49761_284_630	P49761	CLK3	Dual specificity protein kinase CLK3	0.255101	0.974262	0.561998	0.457491	26	True	True	94.5635	2.50266	False	['Ubiquitylation', 'Phosphorylation']	False	0	[]	True	6.29684e-15	284	630	347	95.6686	3.68205	0.258416	['PF00069']
Q9BXW6_532_950	Q9BXW6	OSBPL1A	Oxysterol-binding protein-related protein 1	0.247936	0.802064	0.500392	0.33843	29	False	True	90.2614	2.35493	False	['Ubiquitylation']	False	0	[]	True	6.3146e-15	532	950	357	93.4217	4.22555	0.247982	['PF01237']
O94953_9_361	O94953	KDM4B	Lysine-specific demethylase 4B	0.295763	0.906452	0.586667	0.371909	37	False	True	92.7019	2.68736	True	['Ubiquitylation', 'Phosphorylation']	False	0	[]	False	6.33274e-15	9	361	343	93.42	4.10226	0.242219	['PF02373', 'PF02375']
Q3KQV9_2_500	Q3KQV9	UAP1L1	UDP-N-acetylhexosamine pyrophosphorylase-like protein 1	0.350532	0.872314	0.406168	0.505107	28	False	False	94.09	2.4213	False	['Ubiquitylation']	False	0	[]	True	6.34462e-15	2	500	490	94.639	4.61257	0.25843	['PF01704']
O60264_80_400	O60264	SMARCA5	SWI/SNF-related matrix-associated actin-dependent regulator of chromatin subfamily A member 5	0.249213	0.980132	0.722553	0.331991	39	False	True	84.8792	3.43176	False	['Acetylation', 'Ubiquitylation']	True	1	[]	True	6.36215e-15	80	400	234	86.9484	5.17516	0.231408	['PF00176']
Q9Y5P4_389_624	Q9Y5P4	CERT1	Ceramide transfer protein	0.370236	0.782183	0.430488	0.431527	37	False	True	93.9941	1.96107	False	['Phosphorylation']	False	0	[]	True	6.36381e-15	389	624	236	94.3271	3.67966	0.308729	['PF01852']
P54707_100_1039	P54707	ATP12A	Potassium-transporting ATPase alpha chain 2	0.321125	0.941013	0.566659	0.394571	29	True	False	86.5976	2.60523	False	['Ubiquitylation', 'Phosphorylation']	False	0	[]	True	6.48112e-15	100	1039	799	89.5896	8.93715	0.243767	['PF00122', 'PF00689', 'PF00702', 'PF13246']
Q9Y5T5_194_823	Q9Y5T5	USP16	Ubiquitin carboxyl-terminal hydrolase 16	0.298682	0.824817	0.451685	0.438874	37	True	False	92.9105	2.51972	False	['Phosphorylation']	False	0	[]	True	6.48454e-15	194	823	336	89.4385	5.24059	0.241315	['PF00443']
Q6ZV70_4_420	Q6ZV70	LANCL3	LanC-like protein 3	0.349754	0.86955	0.366346	0.563675	28	False	False	96.9846	1.86607	False	['Phosphorylation']	False	0	[]	True	6.53591e-15	4	420	393	95.7593	3.20555	0.221755	[]
Q4G0F5_9_297	Q4G0F5	VPS26B	Vacuolar protein sorting-associated protein 26B	0.215834	0.902512	0.68967	0.287148	59	False	False	91.6307	3.0923	False	['Acetylation']	False	0	[]	True	6.57106e-15	9	297	286	94.4575	4.89323	0.316279	['PF03643']
P52789_15_468	P52789	HK2	Hexokinase-2	0.336333	0.941197	0.396267	0.59673	25	False	True	91.2528	3.03888	False	['Ubiquitylation', 'Phosphorylation']	False	0	[]	True	6.72009e-15	15	468	445	93.3876	4.54382	0.229991	['PF00349', 'PF03727']
Q9BX63_5_889	Q9BX63	BRIP1	Fanconi anemia group J protein	0.277908	0.934389	0.439952	0.521345	24	False	False	86.7721	3.61181	False	[]	True	10	['Fanconi anemia complementation group J (FANCJ)', 'Neoplasm of ovary', 'Hereditary breast ovarian cancer syndrome', 'Hereditary cancer-predisposing syndrome', 'Familial cancer of breast', 'Fanconi anemia complementation group J']	True	6.84034e-15	5	889	664	90.3932	7.18114	0.226875	['PF06733', 'PF13307']
Q15173_58_463	Q15173	PPP2R5B	Serine/threonine-protein phosphatase 2A 56 kDa regulatory subunit beta isoform	0.247009	0.951181	0.720022	0.291701	66	False	False	96.7474	2.85351	False	[]	False	0	[]	True	6.84463e-15	58	463	406	94.36	6.0289	0.289802	['PF01603']
Q9H7M6_31_374	Q9H7M6	ZSWIM4	Zinc finger SWIM domain-containing protein 4	0.300652	0.738416	0.441384	0.354154	45	False	False	92.63	2.84923	False	[]	False	0	[]	True	6.8959e-15	31	374	325	90.0102	6.59035	0.332444	[]
Q09472_1046_1661	Q09472	EP300	Histone acetyltransferase p300	0.215477	0.950215	0.659286	0.316474	36	False	True	91.7053	2.32222	False	['Phosphorylation']	True	5	['Multiple congenital anomalies (MCA)', 'Squamous cell lung carcinoma', 'Squamous cell carcinoma of the head and neck (HNSCC)', 'Rubinstein-Taybi syndrome due to EP300 haploinsufficiency', 'Neoplasm of uterine cervix', 'Inborn genetic diseases', 'Medulloblastoma (MDB)', 'Esophageal carcinoma']	True	6.98915e-15	1046	1661	553	92.6772	6.92272	0.274882	['PF00439', 'PF06001', 'PF08214']
Q92831_482_711	Q92831	KAT2B	Histone acetyltransferase KAT2B	0.252243	0.916424	0.632377	0.35553	38	True	True	92.7474	2.88283	False	['Methylation', 'Ubiquitylation', 'Phosphorylation']	False	0	[]	True	7.09975e-15	482	711	228	90.7941	7.61619	0.356772	['PF00583']
Q9H845_38_620	Q9H845	ACAD9	Complex I assembly factor ACAD9, mitochondrial	0.356727	0.836092	0.522595	0.348972	43	True	False	96.5158	1.94143	False	['Methylation', 'Phosphorylation']	True	3	['Acyl-CoA dehydrogenase 9 deficiency', 'Mitochondrial complex I deficiency, nuclear type 20 (MC1DN20)']	True	7.11674e-15	38	620	583	95.5641	4.4214	0.272053	['PF00441', 'PF02770', 'PF02771']
Q8WTX9_38_287	Q8WTX9	ZDHHC1	Palmitoyltransferase ZDHHC1	0.334635	0.87448	0.392735	0.552054	27	True	False	95.7259	1.86036	False	[]	False	0	[]	True	7.17829e-15	38	287	247	93.9277	4.44395	0.297948	['PF01529']
A5X5Y0_28_456	A5X5Y0	HTR3E	5-hydroxytryptamine receptor 3E	0.266134	0.952479	0.579258	0.42171	33	False	False	92.2233	2.65556	False	['Other']	False	0	[]	True	7.25254e-15	28	456	346	90.8257	7.54793	0.310973	['PF02931', 'PF02932']
Q93100_43_1079	Q93100	PHKB	Phosphorylase b kinase regulatory subunit beta	0.290944	0.820266	0.445751	0.39658	38	False	False	90.0529	3.15921	False	[]	False	0	[]	True	7.25287e-15	43	1079	971	92.0067	7.94406	0.220238	['PF00723', 'PF19292']
Q9Y6I8_4_206	Q9Y6I8	PXMP4	Peroxisomal membrane protein 4	0.260005	0.860958	0.607574	0.343477	48	False	False	92.4356	3.45339	False	['Other']	False	0	[]	True	7.25711e-15	4	206	195	93.5383	5.2844	0.435051	['PF02466']
O00418_81_723	O00418	EEF2K	Eukaryotic elongation factor 2 kinase	0.281684	0.970022	0.566102	0.440074	29	False	False	91.6841	2.88751	True	['Ubiquitylation', 'Phosphorylation']	False	0	[]	True	7.27797e-15	81	723	459	91.7853	7.24468	0.268517	['PF02816', 'PF08238']
Q92888_394_763	Q92888	ARHGEF1	Rho guanine nucleotide exchange factor 1	0.390479	0.870646	0.413788	0.505312	28	False	True	95.5657	1.82105	False	['Ubiquitylation']	False	0	[]	True	7.28887e-15	394	763	361	94.4809	5.89998	0.28084	['PF00621', 'PF17838']
Q15058_354_782	Q15058	KIF14	Kinesin-like protein KIF14	0.232455	0.859432	0.598593	0.315583	51	False	False	87.0249	3.70273	False	['Ubiquitylation', 'Phosphorylation']	True	1	['Lethal fetal cerebrorenogenitourinary agenesis/hypoplasia syndrome']	True	7.30177e-15	354	782	373	88.5728	6.7303	0.2554	['PF00225']
O43175_5_533	O43175	PHGDH	D-3-phosphoglycerate dehydrogenase	0.354781	0.900095	0.41321	0.526401	28	True	True	94.5496	2.66441	False	['Methylation', 'Phosphorylation']	True	4	['PHGDH deficiency', 'Neu-Laxova syndrome 1 (NLS1)', 'Phosphoglycerate dehydrogenase deficiency (PHGDHD)']	True	7.35383e-15	5	533	513	94.2177	7.18211	0.277649	['PF00389', 'PF02826', 'PF19304']
Q5XPI4_28_1243	Q5XPI4	RNF123	E3 ubiquitin-protein ligase RNF123	0.402343	0.842288	0.358462	0.504248	26	False	False	90.4638	2.93506	False	[]	False	0	[]	True	7.41219e-15	28	1243	851	89.6248	11.0432	0.232219	['PF00622']
Q9Y285_188_492	Q9Y285	FARSA	Phenylalanine--tRNA ligase alpha subunit	0.22333	0.890477	0.657919	0.317607	64	False	True	91.8048	3.48621	True	['Ubiquitylation', 'Phosphorylation']	True	2	['Rajab interstitial lung disease with brain calcifications 2', 'Rajab interstitial lung disease with brain calcifications 2 (RILDBC2)']	True	7.45987e-15	188	492	305	91.5209	6.14683	0.32174	['PF01409']
Q9P0U3_419_644	Q9P0U3	SENP1	Sentrin-specific protease 1	0.312065	0.831884	0.482047	0.439212	35	True	True	92.9186	2.1271	True	[]	False	0	[]	True	7.47162e-15	419	644	226	95.4382	3.25253	0.271422	['PF02902']
Q2NL82_55_789	Q2NL82	TSR1	Pre-rRNA-processing protein TSR1 homolog	0.241234	0.85881	0.468118	0.420601	32	False	True	92.4178	2.77432	True	['Acetylation', 'Ubiquitylation', 'Phosphorylation']	False	0	[]	True	7.55262e-15	55	789	592	90.5292	7.91948	0.278291	['PF04950', 'PF08142']
Q969E2_30_197	Q969E2	SCAMP4	Secretory carrier-associated membrane protein 4	0.224533	0.808549	0.579248	0.380157	50	False	False	91.7	5.54296	False	['Ubiquitylation']	False	0	[]	True	7.57508e-15	30	197	168	94.7438	5.49759	0.278069	['PF04144']
Q12965_19_724	Q12965	MYO1E	Unconventional myosin-Ie	0.299673	0.903492	0.616848	0.311516	40	False	False	83.3102	4.67775	False	['Acetylation', 'Ubiquitylation', 'Phosphorylation']	True	1	[]	True	7.60031e-15	19	724	672	87.5695	9.30631	0.250074	['PF00063']
Q5JTY5_40_379	Q5JTY5	CBWD3	COBW domain-containing protein 3	0.289973	0.818499	0.496866	0.38439	32	False	False	83.1969	3.5791	False	['Ubiquitylation']	False	0	[]	True	7.65236e-15	40	379	267	88.4279	5.23288	0.226191	['PF02492', 'PF07683']
P53680_1_142	P53680	AP2S1	AP-2 complex subunit sigma	0.182042	0.990221	0.869521	0.237444	59	False	True	97.2561	2.46765	True	['Ubiquitylation']	True	2	['Hypocalciuric hypercalcemia, familial 3 (HHC3)', 'Familial hypocalciuric hypercalcemia 3', 'Neurodevelopmental disorder']	True	7.65639e-15	1	142	142	97.1411	2.91056	0.320293	['PF01217']
O60282_5_381	O60282	KIF5C	Kinesin heavy chain isoform 5C	0.202012	0.94542	0.693345	0.310511	51	False	False	87.5976	3.94298	False	['Ubiquitylation', 'Phosphorylation']	True	1	['Cortical dysplasia, complex, with other brain malformations 2 (CDCBM2)', 'Complex cortical dysplasia with other brain malformations 2']	True	7.77532e-15	5	381	362	90.0733	6.66726	0.283946	['PF00225']
O60337_63_886	O60337	MARCHF6	E3 ubiquitin-protein ligase MARCHF6	0.317559	0.847757	0.51951	0.35021	37	False	False	84.7773	3.48634	False	['Ubiquitylation', 'Phosphorylation']	False	0	[]	True	7.80239e-15	63	886	640	88.1904	10.6254	0.355701	[]
A6NKB5_9_966	A6NKB5	PCNX2	Pecanex-like protein 2	0.36655	0.690118	0.417056	0.364867	39	False	False	79.3138	4.60901	False	[]	False	0	[]	True	7.94446e-15	9	966	188	84.2269	5.23701	0.259558	[]
O95260_8_518	O95260	ATE1	Arginyl-tRNA--protein transferase 1	0.311071	0.844015	0.432196	0.458973	30	False	False	94.7447	1.93756	False	['Phosphorylation']	False	0	[]	True	8.08914e-15	8	518	368	95.0778	4.06638	0.248286	['PF04376', 'PF04377']
A6NDU8_7_291	A6NDU8	C5orf51	UPF0600 protein C5orf51	0.332098	0.88	0.393367	0.553847	25	False	False	96.5372	1.83104	False	[]	False	0	[]	True	8.19344e-15	7	291	244	93.0802	4.36362	0.288701	['PF17716']
Q96CU9_56_484	Q96CU9	FOXRED1	FAD-dependent oxidoreductase domain-containing protein 1	0.248821	0.699595	0.426514	0.340797	61	False	False	95.2325	2.62411	False	[]	True	2	['Mitochondrial complex 1 deficiency, nuclear type 19']	True	8.28796e-15	56	484	429	95.8868	3.84168	0.259672	['PF01266']
Q5T160_4_578	Q5T160	RARS2	Probable arginine--tRNA ligase, mitochondrial	0.317776	0.945434	0.366117	0.613135	23	False	False	92.0435	2.37164	False	[]	True	2	['Pontocerebellar hypoplasia type 6 (PCH6)']	True	8.45077e-15	4	578	540	91.4355	6.09123	0.260419	['PF00750', 'PF05746']
Q8NBT3_32_404	Q8NBT3	TMEM145	Transmembrane protein 145	0.348266	0.746726	0.360807	0.42768	29	False	False	85.4662	5.05743	False	[]	False	0	[]	True	8.61559e-15	32	404	356	90.3997	6.75562	0.269525	['PF10192']
Q9HAV4_3_1177	Q9HAV4	XPO5	Exportin-5	0.411582	0.669839	0.344958	0.339629	36	False	True	91.8494	2.87894	True	['Acetylation', 'Ubiquitylation', 'Phosphorylation']	False	0	[]	True	8.66385e-15	3	1177	1081	92.3508	10.6124	0.25599	['PF08389', 'PF19273']
Q6NSI4_43_850	Q6NSI4	RADX	RPA-related protein RADX	0.311801	0.777015	0.438685	0.367393	39	False	False	91.7428	2.9378	False	['Ubiquitylation', 'Phosphorylation']	False	0	[]	True	8.69921e-15	43	850	618	90.1576	7.08149	0.250797	['PF17659']
Q13467_188_537	Q13467	FZD5	Frizzled-5	0.287996	0.843485	0.46091	0.439516	32	False	True	87.1609	4.98906	False	[]	True	1	['Congenital ocular coloboma']	True	8.70311e-15	188	537	330	92.0633	5.16903	0.269145	['PF01534']
P53384_40_311	P53384	NUBP1	Cytosolic Fe-S cluster assembly factor NUBP1	0.279804	0.944961	0.601523	0.416088	33	False	False	90.38	4.11938	False	['Ubiquitylation']	False	0	[]	True	8.72857e-15	40	311	272	93.1839	4.20458	0.274728	['PF10609']
P62330_11_174	P62330	ARF6	ADP-ribosylation factor 6	0.250797	0.970748	0.730447	0.360451	38	False	True	96.2187	4.79744	True	['Ubiquitylation', 'Sumoylation', 'Phosphorylation']	False	0	[]	True	8.85795e-15	11	174	164	96.5543	4.09746	0.286048	['PF00025']
P0C7N1_7_308	P0C7N1	OR8U8	Olfactory receptor 8U8	0.201838	0.963203	0.829886	0.236786	104	False	False	91.6408	4.8595	False	['Other']	False	0	[]	False	8.86709e-15	7	308	290	92.6209	5.55909	0.285633	['PF13853']
Q9NUB1_56_549	Q9NUB1	ACSS1	Acetyl-coenzyme A synthetase 2-like, mitochondrial	0.252278	0.958081	0.61554	0.37964	30	False	False	88.5553	2.215	False	['Phosphorylation']	False	0	[]	True	8.90343e-15	56	549	487	95.3167	3.07444	0.204877	['PF00501', 'PF16177']
Q86UP0_49_403	Q86UP0	CDH24	Cadherin-24	0.127074	0.962069	0.879731	0.19918	149	False	False	91.6691	6.66369	False	['Phosphorylation']	False	0	[]	True	9.11924e-15	49	403	322	92.2321	9.4262	0.327821	['PF00028']
Q6ZNW5_10_382	Q6ZNW5	GDPGP1	GDP-D-glucose phosphorylase 1	0.341003	0.772002	0.315422	0.512924	29	True	False	94.8445	2.1975	False	[]	False	0	[]	True	9.13355e-15	10	382	354	93.8796	4.13223	0.246047	[]
Q7RTX1_556_833	Q7RTX1	TAS1R1	Taste receptor type 1 member 1	0.352605	0.807143	0.495369	0.390163	44	False	False	81.2709	5.02443	False	[]	False	0	[]	True	9.30744e-15	556	833	266	87.8105	6.43986	0.284749	['PF00003']
P42356_710_2102	P42356	PI4KA	Phosphatidylinositol 4-kinase alpha	0.250729	0.787392	0.436517	0.363199	32	False	True	85.7534	4.30508	False	['Phosphorylation']	True	1	['Neurodevelopmental disorder with spasticity, hypomyelinating leukodystrophy, and brain abnormalities (NEDSPLB)', 'Polymicrogyria, perisylvian, with cerebellar hypoplasia and arthrogryposis (NEDSPLB)']	True	9.3178e-15	710	2102	1256	88.8266	12.8858	0.23745	['PF00454', 'PF00613']
Q9HBG4_4_834	Q9HBG4	ATP6V0A4	V-type proton ATPase 116 kDa subunit a isoform 4	0.273285	0.966408	0.590578	0.398077	28	False	True	93.3804	2.22883	False	[]	True	1	['Autosomal recessive distal renal tubular acidosis', 'Renal tubular acidosis, distal, 3, with or without sensorineural hearing loss (DRTA3)']	True	9.33662e-15	4	834	580	88.5504	9.38908	0.291689	['PF01496']
P51793_32_750	P51793	CLCN4	H(+)/Cl(-) exchange transporter 4	0.263366	0.942902	0.588963	0.384144	39	False	False	90.9474	3.00145	False	['Acetylation']	True	4	['Raynaud-Claes syndrome (MRXSRC)', 'CLCN4-related disorder', 'Intellectual disability, X-linked 49 (MRXSRC)']	True	9.69884e-15	32	750	679	88.8379	7.66082	0.23739	['PF00571', 'PF00654']
Q9BPZ2_47_255	Q9BPZ2	SPIN2B	Spindlin-2B	0.280485	0.908007	0.627693	0.357799	34	False	True	96.1094	2.56358	True	['Phosphorylation']	False	0	[]	True	9.79015e-15	47	255	193	94.1787	4.25781	0.333571	['PF02513']
Q2TAC6_9_355	Q2TAC6	KIF19	Kinesin-like protein KIF19	0.239478	0.962039	0.603891	0.410079	29	False	False	86.2921	3.60464	False	[]	False	0	[]	True	9.82189e-15	9	355	309	89.6765	4.88942	0.248859	['PF00225']
Q86V21_15_537	Q86V21	AACS	Acetoacetyl-CoA synthetase	0.272721	0.892159	0.52016	0.403289	27	False	False	91.9741	2.55844	False	[]	False	0	[]	True	9.85486e-15	15	537	519	94.8699	3.59941	0.222851	['PF00501', 'PF16177']
Q8IZF0_32_1580	Q8IZF0	NALCN	Sodium leak channel non-selective protein	0.233977	0.865443	0.536126	0.346375	49	False	True	85.4331	4.58751	False	['Phosphorylation']	True	5	['Inborn genetic diseases', 'Congenital contractures of the limbs and face, hypotonia, and developmental delay (CLIFAHDD)', 'Hypotonia, infantile, with psychomotor retardation and characteristic facies 1 (INNFD)', 'Hypotonia, infantile, with psychomotor retardation and characteristic facies 1 (IHPRF1)']	True	9.87274e-15	32	1580	1271	89.771	9.08065	0.253117	['PF00520']
Q9NQX3_304_736	Q9NQX3	GPHN	Gephyrin	0.415892	0.825275	0.349256	0.519293	26	False	False	91.6623	3.61849	False	['Phosphorylation']	True	1	['Sulfite oxidase deficiency due to molybdenum cofactor deficiency type C', 'Molybdenum cofactor deficiency, complementation group C (MOCODC)']	True	9.97005e-15	304	736	433	95.8474	5.00046	0.294135	['PF00994', 'PF03453', 'PF03454']
Q9UGC7_34_378	Q9UGC7	MTRF1L	Peptide chain release factor 1-like, mitochondrial	0.344558	0.859698	0.359877	0.559501	24	False	True	93.3392	3.04097	False	[]	False	0	[]	True	1.00036e-14	34	378	275	90.5642	7.00079	0.315112	['PF00472', 'PF03462']
Q8IZF2_472_991	Q8IZF2	ADGRF5	Adhesion G protein-coupled receptor F5	0.337384	0.793216	0.302754	0.527174	25	False	False	85.1776	2.76352	False	[]	False	0	[]	True	1.00159e-14	472	991	453	84.1381	10.0077	0.262047	['PF01825']
Q9NRN9_3_209	Q9NRN9	METTL5	rRNA N6-adenosine-methyltransferase METTL5	0.375343	0.880622	0.474949	0.505313	28	False	True	90.8179	3.90995	False	['Ubiquitylation']	False	0	[]	True	1.00166e-14	3	209	192	95.0716	3.23987	0.274931	['PF05175']
Q99712_26_338	Q99712	KCNJ15	ATP-sensitive inward rectifier potassium channel 15	0.203893	0.929056	0.770046	0.243947	86	False	False	92.5177	4.37649	False	[]	False	0	[]	True	1.00317e-14	26	338	295	91.6811	6.92914	0.333003	['PF01007', 'PF17655']
P11498_33_1095	P11498	PC	Pyruvate carboxylase, mitochondrial	0.277591	0.959349	0.617484	0.35517	26	False	True	90.6254	2.50577	False	['Other']	True	3	['Pyruvate carboxylase deficiency (PC deficiency)', 'Pyruvate carboxylase deficiency']	True	1.01161e-14	33	1095	1051	92.8724	9.91679	0.232382	['PF00289', 'PF00682', 'PF02436', 'PF02785', 'PF02786']
O95822_34_491	O95822	MLYCD	Malonyl-CoA decarboxylase, mitochondrial	0.324921	0.870356	0.417349	0.493661	28	True	True	94.5821	2.55089	False	['Phosphorylation']	False	0	[]	True	1.02949e-14	34	491	449	94.6021	5.41316	0.301238	['PF05292', 'PF17408']
O94759_58_1503	O94759	TRPM2	Transient receptor potential cation channel subfamily M member 2	0.377026	0.792411	0.447353	0.382092	41	False	True	86.86	2.9091	False	['Ubiquitylation']	False	0	[]	True	1.02956e-14	58	1503	570	86.0238	9.62747	0.240293	['PF00520', 'PF18139']
Q3MIT2_2_528	Q3MIT2	PUS10	tRNA pseudouridine synthase Pus10	0.305034	0.946555	0.371036	0.61527	23	True	True	95.2343	2.44631	False	[]	False	0	[]	True	1.04021e-14	2	528	472	95.1196	6.468	0.285763	[]
O94991_46_285	O94991	SLITRK5	SLIT and NTRK-like protein 5	0.233303	0.614924	0.498678	0.162743	48	False	False	85.2821	2.72743	False	[]	False	0	[]	True	1.05404e-14	46	285	235	89.5621	4.43946	0.242996	['PF13855']
Q9Y673_4_318	Q9Y673	ALG5	Dolichyl-phosphate beta-glucosyltransferase	0.261243	0.974095	0.528306	0.502053	26	False	False	93.2669	2.90237	False	[]	False	0	[]	True	1.07799e-14	4	318	310	93.7625	4.67448	0.274172	['PF00535']
Q9BWU1_1_360	Q9BWU1	CDK19	Cyclin-dependent kinase 19	0.255732	0.978525	0.761289	0.249454	35	True	False	90.5823	3.05894	False	[]	True	4	['Developmental and epileptic encephalopathy 87 (DEE87)', 'Developmental and epileptic encephalopathy, 87']	True	1.08778e-14	1	360	330	93.8864	3.99926	0.289188	['PF00069']
Q2PZI1_23_674	Q2PZI1	DPY19L1	Probable C-mannosyltransferase DPY19L1	0.2993	0.876083	0.418133	0.48784	28	False	False	89.7404	3.92054	False	['Phosphorylation']	False	0	[]	True	1.09207e-14	23	674	611	91.6573	6.65101	0.237224	['PF10034']
O00160_17_722	O00160	MYO1F	Unconventional myosin-If	0.264706	0.896183	0.609778	0.313077	42	False	False	82.2505	4.83781	False	['Acetylation', 'Ubiquitylation', 'Phosphorylation']	False	0	[]	True	1.09584e-14	17	722	673	88.7763	9.31983	0.248148	['PF00063']
Q14585_225_476	Q14585	ZNF345	Zinc finger protein 345	0.147628	0.976034	0.845079	0.206577	82	False	False	93.6085	4.69216	False	['Phosphorylation']	False	0	[]	True	1.11688e-14	225	476	252	91.0343	11.3926	0.437784	['PF00096', 'PF13465']
Q96T23_19_973	Q96T23	RSF1	Remodeling and spacing factor 1	0.348744	0.788673	0.35724	0.488535	27	False	False	89.1352	2.65171	False	[]	False	0	[]	True	1.12669e-14	19	973	266	89.6731	5.97379	0.330382	['PF00628', 'PF15612']
P51149_5_186	P51149	RAB7A	Ras-related protein Rab-7a	0.198773	0.947851	0.794252	0.268312	59	False	True	91.3195	3.2798	True	['Acetylation', 'Ubiquitylation', 'Phosphorylation']	True	2	['Charcot-Marie-Tooth disease type 2B (CMT2B)', 'Charcot-Marie-Tooth disease', 'Charcot-Marie-Tooth disease 2B (CMT2B)']	True	1.12696e-14	5	186	175	94.0834	3.34023	0.290137	['PF00071']
Q8WXA8_28_447	Q8WXA8	HTR3C	5-hydroxytryptamine receptor 3C	0.246915	0.872354	0.618347	0.308898	51	False	False	91.4843	3.13164	False	['Other']	False	0	[]	True	1.13735e-14	28	447	347	91.171	7.26677	0.311032	['PF02931', 'PF02932']
P53804_484_740	P53804	TTC3	E3 ubiquitin-protein ligase TTC3	0.290305	0.673311	0.447232	0.304453	52	False	False	86.2735	4.71857	False	[]	False	0	[]	True	1.14215e-14	484	740	248	87.4065	8.15609	0.292028	['PF19179']
P22087_86_317	P22087	FBL	rRNA 2'-O-methyltransferase fibrillarin	0.226545	0.94987	0.783676	0.283914	68	False	True	91.4235	3.35941	False	['Ubiquitylation', 'Sumoylation', 'Phosphorylation']	False	0	[]	True	1.14382e-14	86	317	230	90.9072	4.17389	0.285364	['PF01269']
P62068_15_366	P62068	USP46	Ubiquitin carboxyl-terminal hydrolase 46	0.219531	0.932292	0.703451	0.283275	49	True	True	91.138	3.56222	True	[]	False	0	[]	True	1.14495e-14	15	366	328	93.565	4.51877	0.293978	['PF00443']
Q6ZUK4_2_316	Q6ZUK4	TMEM26	Transmembrane protein 26	0.371171	0.876794	0.49141	0.460636	33	False	False	93.047	2.78154	False	[]	False	0	[]	True	1.16067e-14	2	316	246	90.7471	5.45171	0.286742	[]
O15438_205_1526	O15438	ABCC3	ATP-binding cassette sub-family C member 3	0.23245	0.899222	0.505008	0.410884	37	False	False	82.1303	3.57319	False	[]	False	0	[]	True	1.18401e-14	205	1526	1158	87.4109	10.8571	0.245011	['PF00005', 'PF00664']
Q96JB2_169_825	Q96JB2	COG3	Conserved oligomeric Golgi complex subunit 3	0.258131	0.881949	0.468069	0.441903	26	False	False	87.4815	3.91568	False	['Ubiquitylation']	False	0	[]	True	1.1855e-14	169	825	486	90.362	12.1841	0.302919	[]
Q9NSI6_168_774	Q9NSI6	BRWD1	Bromodomain and WD repeat-containing protein 1	0.270541	0.871426	0.537713	0.375167	40	False	False	86.6552	3.00212	False	['Phosphorylation']	False	0	[]	True	1.19453e-14	168	774	470	87.6167	6.04513	0.157191	['PF00400']
Q15131_31_337	Q15131	CDK10	Cyclin-dependent kinase 10	0.260304	0.930073	0.704095	0.289455	50	True	False	89.7176	4.03376	False	['Ubiquitylation', 'Phosphorylation']	True	2	['Al Kaissi syndrome']	True	1.20261e-14	31	337	285	92.4531	4.80696	0.258613	['PF00069']
Q99435_25_223	Q99435	NELL2	Protein kinase C-binding protein NELL2	0.344519	0.628965	0.338121	0.389621	36	False	False	87.9008	3.18565	False	[]	False	0	[]	True	1.21399e-14	25	223	199	88.07	4.73715	0.264957	['PF02210']
P54886_59_357	P54886	ALDH18A1	Delta-1-pyrroline-5-carboxylate synthase	0.266395	0.930218	0.605554	0.422818	39	False	False	87.5615	3.0238	False	['Other', 'Phosphorylation']	True	4	['ALDH18A1-related de Barsy syndrome', 'de Barsy syndrome (ARCL3A)', 'Cutis laxa, autosomal recessive, 3A (ARCL3A)', 'Hereditary spastic paraplegia 9A', 'Cutis laxa, autosomal dominant 3 (ADCL3)', 'Spastic paraplegia 9A, autosomal dominant (SPG9A)']	True	1.21984e-14	59	357	230	88.668	4.1354	0.242343	['PF00696']
Q9Y278_108_367	Q9Y278	HS3ST2	Heparan sulfate glucosamine 3-O-sulfotransferase 2	0.351474	0.868164	0.544426	0.412227	41	False	False	95.2139	2.31237	False	['Other']	False	0	[]	True	1.21993e-14	108	367	257	96.2557	3.19812	0.289431	['PF00685']
Q04917_2_239	Q04917	YWHAH	14-3-3 protein eta	0.312296	0.936027	0.572571	0.431076	32	False	True	98.0266	1.87041	True	['Methylation', 'Ubiquitylation', 'Acetylation', 'Phosphorylation']	False	0	[]	True	1.22479e-14	2	239	238	96.4507	4.0483	0.321014	['PF00244']
Q14651_120_626	Q14651	PLS1	Plastin-1	0.279709	0.814496	0.469383	0.396987	49	False	False	95.9482	2.69417	False	['Ubiquitylation', 'Phosphorylation']	False	0	[]	True	1.23651e-14	120	626	503	93.8683	5.49853	0.264268	['PF00307']
Q5JSH3_382_909	Q5JSH3	WDR44	WD repeat-containing protein 44	0.235378	0.897101	0.680437	0.279636	59	False	False	94.0012	2.45547	False	['Ubiquitylation', 'Phosphorylation']	False	0	[]	True	1.23989e-14	382	909	365	92.3882	4.61532	0.205086	['PF00400']
Q8IVB5_98_331	Q8IVB5	LIX1L	LIX1-like protein	0.23261	0.956151	0.746373	0.288076	53	False	False	90.9209	4.07558	False	['Phosphorylation']	False	0	[]	True	1.24169e-14	98	331	234	92.3083	5.28904	0.305734	['PF14954']
Q9UJV9_137_398	Q9UJV9	DDX41	Probable ATP-dependent RNA helicase DDX41	0.218822	0.962491	0.681032	0.366689	43	False	True	86.0905	3.00736	False	['Ubiquitylation', 'Phosphorylation']	True	3	['DDX41-related hematologic malignancy predisposition syndrome']	True	1.24173e-14	137	398	262	91.3804	4.55144	0.241185	['PF00270']
P24864_102_385	P24864	CCNE1	G1/S-specific cyclin-E1	0.304461	0.918752	0.486198	0.498576	29	False	True	98.1945	1.49691	True	[]	False	0	[]	True	1.24876e-14	102	385	284	96.004	2.93569	0.25605	['PF00134', 'PF02984']
Q5VYX0_1_342	Q5VYX0	RNLS	Renalase	0.33846	0.793953	0.400464	0.451249	32	False	True	98.1078	1.54795	False	['Phosphorylation']	False	0	[]	True	1.24905e-14	1	342	342	96.7855	3.28812	0.282062	['PF01593', 'PF13450']
Q9H0H3_19_293	Q9H0H3	KLHL25	Kelch-like protein 25	0.209885	0.962126	0.819939	0.222998	79	False	False	92.3166	3.62766	False	['Phosphorylation']	False	0	[]	True	1.26965e-14	19	293	257	89.5388	7.91097	0.318352	['PF00651', 'PF07707']
Q9NR81_102_455	Q9NR81	ARHGEF3	Rho guanine nucleotide exchange factor 3	0.328586	0.841544	0.441887	0.449824	30	False	False	93.119	2.12011	False	['Ubiquitylation']	False	0	[]	True	1.2785e-14	102	455	338	93.0712	5.23616	0.29251	['PF00621']
Q9H1H9_3_423	Q9H1H9	KIF13A	Kinesin-like protein KIF13A	0.272776	0.897171	0.616384	0.327785	39	False	False	86.4721	2.96049	False	['Acetylation', 'Phosphorylation']	False	0	[]	True	1.28788e-14	3	423	353	87.1955	5.90768	0.24874	['PF00225', 'PF16183']
Q6JQN1_256_603	Q6JQN1	ACAD10	Acyl-CoA dehydrogenase family member 10	0.275376	0.879886	0.538436	0.386872	29	False	False	91.371	2.81665	False	[]	False	0	[]	True	1.30091e-14	256	603	327	91.3476	4.91115	0.273265	['PF01636']
Q16774_3_195	Q16774	GUK1	Guanylate kinase	0.315547	0.889691	0.529816	0.480896	38	True	True	94.4418	3.87175	False	['Ubiquitylation', 'Phosphorylation']	False	0	[]	True	1.30439e-14	3	195	193	94.961	3.57951	0.301965	['PF00625']
Q13972_630_1271	Q13972	RASGRF1	Ras-specific guanine nucleotide-releasing factor 1	0.284059	0.81694	0.496982	0.36909	41	False	False	85.4278	3.65651	False	[]	False	0	[]	True	1.305e-14	630	1271	375	90.3316	6.6079	0.273319	['PF00617', 'PF00618']
Q9HCN4_18_297	Q9HCN4	GPN1	GPN-loop GTPase 1	0.230804	0.890043	0.603747	0.352876	40	False	False	90.4405	3.57556	False	[]	False	0	[]	True	1.30526e-14	18	297	275	90.1983	5.46053	0.281389	['PF03029']
Q9HD40_1_465	Q9HD40	SEPSECS	O-phosphoseryl-tRNA(Sec) selenium transferase	0.329988	0.884638	0.5046	0.421263	32	False	True	98.6325	1.46426	False	['Other', 'Ubiquitylation', 'Phosphorylation']	True	2	['Pontocerebellar hypoplasia 2D (PCH2D)']	True	1.30857e-14	1	465	461	97.217	3.25872	0.263583	['PF05889']
P17980_169_430	P17980	PSMC3	26S proteasome regulatory subunit 6A	0.218234	0.986032	0.812953	0.230771	46	False	True	84.7417	3.61749	True	['Ubiquitylation']	False	0	[]	True	1.30916e-14	169	430	244	86.5342	5.75263	0.291611	['PF00004', 'PF17862']
A5YKK6_255_676	A5YKK6	CNOT1	CCR4-NOT transcription complex subunit 1	0.295638	0.785776	0.463791	0.367982	33	False	False	85.4603	3.43958	False	['Ubiquitylation']	False	0	[]	True	1.3404e-14	255	676	339	81.9884	11.0234	0.245866	['PF16418']
Q14849_230_444	Q14849	STARD3	StAR-related lipid transfer protein 3	0.317077	0.601535	0.305965	0.364746	33	False	True	94.8109	1.87567	False	['Ubiquitylation']	False	0	[]	True	1.34386e-14	230	444	215	94.6831	2.87454	0.302379	['PF01852']
P51817_43_358	P51817	PRKX	cAMP-dependent protein kinase catalytic subunit PRKX	0.273749	0.934022	0.61484	0.379827	38	True	False	95.4639	2.32632	False	['Ubiquitylation', 'Phosphorylation']	False	0	[]	True	1.35105e-14	43	358	316	95.3496	3.7959	0.271942	['PF00069']
P11388_29_426	P11388	TOP2A	DNA topoisomerase 2-alpha	0.201725	0.984772	0.662825	0.356526	29	False	True	86.5255	3.59703	True	['Ubiquitylation', 'Sumoylation', 'Phosphorylation']	False	0	[]	True	1.38297e-14	29	426	393	90.466	6.71388	0.277121	['PF00204', 'PF02518']
O95819_17_312	O95819	MAP4K4	Mitogen-activated protein kinase kinase kinase kinase 4	0.214771	0.893673	0.729347	0.214247	48	True	True	89.7058	2.573	False	['Ubiquitylation', 'Phosphorylation']	False	0	[]	True	1.39853e-14	17	312	261	91.0093	4.48319	0.259852	['PF00069']
O60422_320_469	O60422	ONECUT3	One cut domain family member 3	0.194751	0.92614	0.802964	0.276565	66	False	False	93.2595	3.01648	False	['Phosphorylation']	False	0	[]	True	1.40383e-14	320	469	131	94.429	5.05257	0.384954	['PF00046', 'PF02376']
Q96LI5_23_540	Q96LI5	CNOT6L	CCR4-NOT transcription complex subunit 6-like	0.280374	0.954516	0.487645	0.502133	25	True	True	97.28	1.57888	False	['Ubiquitylation', 'Phosphorylation']	False	0	[]	True	1.41881e-14	23	540	493	94.2815	5.59892	0.2562	['PF03372', 'PF13855']
O00571_134_407	O00571	DDX3X	ATP-dependent RNA helicase DDX3X	0.221708	0.956343	0.671209	0.401992	50	False	True	87.4422	2.86808	False	['Methylation', 'Ubiquitylation', 'Phosphorylation']	True	14	['Intellectual developmental disorder, X-linked, syndromic, Snijders Blok type (MRXSSB)', 'Intellectual disability, X-linked 102 (MRXSSB)', 'Intellectual disability']	True	1.42823e-14	134	407	250	91.3023	3.41696	0.238409	['PF00270']
P04629_501_791	P04629	NTRK1	High affinity nerve growth factor receptor	0.268903	0.906222	0.576397	0.408052	37	True	True	87.0032	2.93711	False	['Phosphorylation']	True	6	['Charcot-Marie-Tooth disease', 'Familial medullary thyroid carcinoma (MTC)', 'Congenital insensitivity to pain with anhidrosis (CIPA)', 'Hereditary insensitivity to pain with anhidrosis (CIPA)']	True	1.43268e-14	501	791	259	90.207	4.19596	0.240937	['PF07714']
Q01968_222_557	Q01968	OCRL	Inositol polyphosphate 5-phosphatase OCRL	0.379888	0.890779	0.426401	0.521872	26	False	True	94.5608	2.25621	False	['Ubiquitylation']	True	7	['Lowe syndrome (OCRL)', 'Dent disease type 2 (DENT2)', 'Lowe oculocerebrorenal syndrome (OCRL)', 'Dent disease 2 (DENT2)']	True	1.43518e-14	222	557	331	94.0276	4.47143	0.251441	['PF03372']
Q05655_344_675	Q05655	PRKCD	Protein kinase C delta type	0.265291	0.978959	0.636501	0.397053	33	True	False	90.4915	2.79183	False	['Phosphorylation']	False	0	[]	True	1.44083e-14	344	675	318	92.0113	4.28591	0.233105	['PF00069', 'PF00433']
P35613_21_348	P35613	BSG	Basigin	0.349368	0.876899	0.290313	0.642451	22	False	True	91.4691	3.33326	True	[]	False	0	[]	True	1.44542e-14	21	348	321	93.049	9.38951	0.353985	['PF13927']
O00329_106_1033	O00329	PIK3CD	Phosphatidylinositol 4,5-bisphosphate 3-kinase catalytic subunit delta isoform	0.283582	0.964767	0.397556	0.587669	22	False	True	90.0186	2.60227	False	[]	False	0	[]	True	1.45246e-14	106	1033	829	92.4767	6.54113	0.236476	['PF00454', 'PF00613', 'PF00792', 'PF00794']
O00408_224_565	O00408	PDE2A	cGMP-dependent 3',5'-cyclic phosphodiesterase	0.263191	0.716304	0.368415	0.398241	33	False	True	88.7312	3.51019	False	[]	True	1	['Intellectual developmental disorder with paroxysmal dyskinesia or seizures', 'Intellectual developmental disorder with paroxysmal dyskinesia or seizures (IDDPADS)']	True	1.50399e-14	224	565	326	89.1969	8.70577	0.314562	['PF01590', 'PF13185']
Q8IU85_12_301	Q8IU85	CAMK1D	Calcium/calmodulin-dependent protein kinase type 1D	0.286212	0.943763	0.613602	0.401043	38	True	True	88.1058	4.00727	False	['Ubiquitylation']	False	0	[]	True	1.51724e-14	12	301	266	91.371	4.44675	0.270342	['PF00069']
Q96SU4_371_733	Q96SU4	OSBPL9	Oxysterol-binding protein-related protein 9	0.206032	0.949464	0.599729	0.393629	31	False	False	89.7348	2.7743	False	['Ubiquitylation']	False	0	[]	True	1.52553e-14	371	733	350	92.4101	4.52379	0.257492	['PF01237']
Q9UHY7_3_259	Q9UHY7	ENOPH1	Enolase-phosphatase E1	0.422143	0.835932	0.431754	0.481047	31	False	True	94.9332	2.57638	False	['Ubiquitylation', 'Phosphorylation']	False	0	[]	True	1.53242e-14	3	259	254	96.0901	3.99361	0.292745	[]
Q9BQE3_2_438	Q9BQE3	TUBA1C	Tubulin alpha-1C chain	0.140762	0.994926	0.923461	0.111566	101	True	False	93.7432	3.61659	False	['Ubiquitylation', 'Acetylation', 'Sumoylation', 'Phosphorylation', 'Methylation']	False	0	[]	True	1.54928e-14	2	438	420	93.9343	4.45793	0.224862	['PF00091', 'PF03953']
Q9Y3F4_3_306	Q9Y3F4	STRAP	Serine-threonine kinase receptor-associated protein	0.246379	0.899984	0.57245	0.392668	35	False	False	97.3663	1.92098	False	['Methylation', 'Ubiquitylation']	False	0	[]	True	1.55482e-14	3	306	304	96.7641	3.10108	0.246116	['PF00400']
Q9NWW5_42_308	Q9NWW5	CLN6	Ceroid-lipofuscinosis neuronal protein 6	0.298502	0.882461	0.61514	0.323755	38	False	False	90.6932	4.02583	False	[]	True	9	['Ceroid lipofuscinosis, neuronal, 6B (Kufs type)', 'Ceroid lipofuscinosis, neuronal, 6 (CLN6)', 'Neuronal ceroid lipofuscinosis', 'Adult neuronal ceroid lipofuscinosis', 'Ceroid lipofuscinosis, neuronal, 4A (Kufs type), autosomal recessive (CLN4A)', 'Ceroid lipofuscinosis, neuronal, 6A']	True	1.5589e-14	42	308	267	92.6812	5.28586	0.287731	['PF15156']
P16066_829_1055	P16066	NPR1	Atrial natriuretic peptide receptor 1	0.27606	0.916723	0.633068	0.368752	39	False	False	89.5505	3.97206	False	['Acetylation']	False	0	[]	True	1.57437e-14	829	1055	226	89.2215	5.95739	0.328806	['PF00211']
Q15124_4_567	Q15124	PGM5	Phosphoglucomutase-like protein 5	0.290276	0.927646	0.447331	0.516408	26	False	False	95.3404	2.33195	False	['Phosphorylation']	False	0	[]	True	1.61214e-14	4	567	557	97.0554	3.33306	0.232615	['PF02878', 'PF02879', 'PF02880']
O75616_87_437	O75616	ERAL1	GTPase Era, mitochondrial	0.366243	0.800014	0.35661	0.497528	26	False	False	91.8138	4.08388	False	['Ubiquitylation']	True	1	['Perrault syndrome', 'Perrault syndrome 6 (PRLTS6)']	True	1.61772e-14	87	437	309	93.2968	5.35496	0.277275	['PF01926']
Q6EMB2_27_555	Q6EMB2	TTLL5	Tubulin polyglutamylase TTLL5	0.26349	0.915386	0.530816	0.419083	28	False	False	90.0068	3.21492	False	['Phosphorylation']	True	1	['Cone-rod dystrophy 19 (CORD19)']	True	1.63512e-14	27	555	451	91.1432	5.26755	0.233001	['PF03133']
P60900_3_245	P60900	PSMA6	Proteasome subunit alpha type-6	0.22909	0.90108	0.675786	0.297709	45	False	True	94.7313	2.83407	True	['Methylation', 'Ubiquitylation', 'Other', 'Phosphorylation']	False	0	[]	True	1.64221e-14	3	245	243	96.5242	3.36015	0.296733	['PF00227', 'PF10584']
Q9UNA4_51_441	Q9UNA4	POLI	DNA polymerase iota	0.310177	0.890565	0.505622	0.432343	33	True	True	98.0485	1.57971	False	['Ubiquitylation']	False	0	[]	True	1.64535e-14	51	441	387	95.9279	4.21013	0.295189	['PF00817', 'PF11799']
Q9Y666_92_638	Q9Y666	SLC12A7	Solute carrier family 12 member 7	0.309176	0.833059	0.490069	0.391822	42	False	True	89.065	3.04393	False	[]	False	0	[]	True	1.66868e-14	92	638	518	89.2753	6.1474	0.217641	['PF00324']
O15528_34_508	O15528	CYP27B1	25-hydroxyvitamin D-1 alpha hydroxylase, mitochondrial	0.381764	0.745851	0.327315	0.459435	30	False	False	94.485	2.16256	False		True	4	['Rickets vitamin D-dependent 1A (VDDR1A)', 'Vitamin D-dependent rickets, type 1A', 'Vitamin D-dependent rickets, type 1 (VDD1)']	True	1.68048e-14	34	508	451	92.2664	4.87822	0.249933	['PF00067']
Q00537_187_502	Q00537	CDK17	Cyclin-dependent kinase 17	0.254359	0.965285	0.599366	0.424693	31	True	False	88.0787	2.8129	False	['Ubiquitylation', 'Phosphorylation']	False	0	[]	True	1.68992e-14	187	502	279	92.8713	3.95536	0.262433	['PF00069', 'PF12330']
P30679_43_368	P30679	GNA15	Guanine nucleotide-binding protein subunit alpha-15	0.243049	0.93913	0.676931	0.323423	46	False	False	96.932	2.2206	False	['Ribosylation', 'Methylation', 'Ubiquitylation']	False	0	[]	True	1.7196e-14	43	368	314	94.8094	4.03382	0.261863	['PF00503']
P26992_29_305	P26992	CNTFR	Ciliary neurotrophic factor receptor subunit alpha	0.245375	0.911949	0.605145	0.391439	48	False	True	97.2569	2.36888	False	[]	False	0	[]	True	1.72885e-14	29	305	277	95.5598	6.06547	0.334384	['PF00041']
Q8N465_44_519	Q8N465	D2HGDH	D-2-hydroxyglutarate dehydrogenase, mitochondrial	0.287844	0.94331	0.522601	0.453783	25	False	True	97.59	1.65232	False	[]	True	2	['D-2-hydroxyglutaric aciduria 1 (D2HGA1)']	True	1.72901e-14	44	519	476	97.7295	2.74132	0.256686	['PF01565', 'PF02913']
Q9C0A6_202_417	Q9C0A6	SETD5	Histone-lysine N-methyltransferase SETD5	0.341706	0.799051	0.414395	0.49018	31	False	False	94.1535	2.04079	False	[]	True	5	['Global developmental delay (DD)', 'Intellectual disability-facial dysmorphism syndrome due to SETD5 haploinsufficiency (MRD23)', 'Moyamoya angiopathy with developmental delay']	True	1.75064e-14	202	417	175	90.1513	4.10301	0.286391	['PF00856']
Q8IY34_30_567	Q8IY34	SLC15A3	Solute carrier family 15 member 3	0.332622	0.813857	0.416127	0.435547	29	False	False	88.0159	3.19417	False	[]	False	0	[]	True	1.77031e-14	30	567	455	90.5998	5.43608	0.231836	['PF00854']
O75891_1_306	O75891	ALDH1L1	Cytosolic 10-formyltetrahydrofolate dehydrogenase	0.253957	0.902754	0.533864	0.436322	34	True	True	91.9124	2.86176	False	['Phosphorylation']	False	0	[]	True	1.78535e-14	1	306	305	92.4034	5.07838	0.279135	['PF00551', 'PF02911']
P36776_414_751	P36776	LONP1	Lon protease homolog, mitochondrial	0.215438	0.949299	0.739897	0.25897	49	False	True	89.6698	3.58451	True	['Phosphorylation']	True	1	['CODAS syndrome']	True	1.79108e-14	414	751	330	89.402	6.04089	0.287817	['PF00004']
Q96H20_13_240	Q96H20	SNF8	Vacuolar-sorting protein SNF8	0.337337	0.859738	0.527943	0.420754	37	False	True	85.1224	3.83798	True	['Ubiquitylation']	False	0	[]	True	1.79825e-14	13	240	216	89.5364	7.46229	0.345592	['PF04157']
Q13368_134_585	Q13368	MPP3	MAGUK p55 subfamily member 3	0.331126	0.825181	0.488868	0.397703	46	False	False	89.5159	3.64296	False	['Ubiquitylation', 'Phosphorylation']	False	0	[]	True	1.79831e-14	134	585	358	90.5619	7.88217	0.299724	['PF00595', 'PF00625']
Q05586_396_799	Q05586	GRIN1	Glutamate receptor ionotropic, NMDA 1	0.345452	0.860989	0.482407	0.468304	41	False	True	92.85	3.27371	True	['Other']	True	2	[]	True	1.80057e-14	396	799	280	91.5806	4.94227	0.288521	['PF00060', 'PF10613']
Q7Z628_154_504	Q7Z628	NET1	Neuroepithelial cell-transforming gene 1 protein	0.321368	0.830297	0.488618	0.389012	32	False	True	93.6481	2.16201	True	['Ubiquitylation']	False	0	[]	True	1.8017e-14	154	504	329	93.7475	5.165	0.275281	['PF00169', 'PF00621']
P35913_449_827	P35913	PDE6B	Rod cGMP-specific 3',5'-cyclic phosphodiesterase subunit beta	0.378464	0.841408	0.436553	0.447794	28	True	False	96.3657	1.85153	False	['Phosphorylation']	True	5	['Progressive cone dystrophy (without rod involvement)', 'Retinitis pigmentosa 40 (RP40)', 'Retinitis pigmentosa (RP)', 'Retinal dystrophy', 'Congenital stationary night blindness autosomal dominant 2']	True	1.82118e-14	449	827	378	94.6633	3.98368	0.248531	['PF00233']
Q9UM21_106_375	Q9UM21	MGAT4A	Alpha-1,3-mannosyl-glycoprotein 4-beta-N-acetylglucosaminyltransferase A	0.288553	0.875349	0.470065	0.467979	28	False	False	87.9282	3.66505	False	['Acetylation']	False	0	[]	True	1.83668e-14	106	375	268	91.1819	3.85045	0.267762	['PF04666']
Q9H9P5_19_161	Q9H9P5	UNKL	Putative E3 ubiquitin-protein ligase UNKL	0.19987	0.814941	0.635178	0.323052	55	False	False	92.5558	2.46136	False	[]	False	0	[]	False	1.84685e-14	19	161	141	92.1691	3.6095	0.337003	['PF18384']
Q96ES7_5_288	Q96ES7	SGF29	SAGA-associated factor 29	0.303986	0.873532	0.48076	0.444647	28	False	True	94.8161	2.09209	True	[]	False	0	[]	True	1.87555e-14	5	288	269	94.9908	4.69842	0.344171	['PF07039']
P29120_117_609	P29120	PCSK1	Neuroendocrine convertase 1	0.345975	0.904815	0.522225	0.426788	32	True	False	95.0012	2.12393	False	['Other']	True	1	['Obesity due to prohormone convertase I deficiency']	True	1.87688e-14	117	609	493	95.7753	3.71789	0.222756	['PF00082', 'PF01483']
P50607_245_500	P50607	TUB	Tubby protein homolog	0.241802	0.935371	0.640407	0.371578	40	False	True	90.2675	3.17031	False	[]	False	0	[]	True	1.88579e-14	245	500	245	92.8251	4.42604	0.280488	['PF01167']
Q5D0E6_4_543	Q5D0E6	DALRD3	DALR anticodon-binding domain-containing protein 3	0.386078	0.70618	0.244268	0.495005	24	False	False	95.3879	1.91198	False	[]	False	0	[]	True	1.8892e-14	4	543	483	91.9475	5.90636	0.261301	['PF05746']
Q9UBP6_14_267	Q9UBP6	METTL1	tRNA (guanine-N(7)-)-methyltransferase	0.230745	0.90328	0.598587	0.395452	42	True	True	92.5543	2.80663	False	['Methylation', 'Ubiquitylation', 'Phosphorylation']	False	0	[]	True	1.92955e-14	14	267	236	94.8969	3.5721	0.297434	['PF02390']
O95954_2_540	O95954	FTCD	Formimidoyltransferase-cyclodeaminase	0.233384	0.882614	0.558416	0.36022	39	True	False	96.4231	3.59211	False	[]	True	1	['Glutamate formiminotransferase deficiency']	True	1.94135e-14	2	540	532	96.0609	6.9449	0.273405	['PF02971', 'PF04961', 'PF07837']
Q6NT55_3_530	Q6NT55	CYP4F22	Cytochrome P450 4F22	0.286208	0.949205	0.416717	0.564549	23	False	False	96.5348	1.65009	False	['Phosphorylation']	True	4	['Autosomal recessive congenital ichthyosis 5 (ARCI5)']	True	1.95994e-14	3	530	525	93.5853	5.59856	0.271929	['PF00067']
Q15572_57_647	Q15572	TAF1C	TATA box-binding protein-associated factor RNA polymerase I subunit C	0.295848	0.66602	0.383551	0.335432	45	False	False	87.0996	3.75546	False	['Ubiquitylation']	False	0	[]	True	1.97068e-14	57	647	399	87.0181	6.85397	0.227713	[]
Q9H832_82_335	Q9H832	UBE2Z	Ubiquitin-conjugating enzyme E2 Z	0.264151	0.910376	0.643321	0.35483	47	True	True	95.3845	2.38067	False	[]	False	0	[]	True	1.98326e-14	82	335	254	95.5372	3.35214	0.284157	['PF00179']
Q12809_398_864	Q12809	KCNH2	Potassium voltage-gated channel subfamily H member 2	0.215856	0.912165	0.754592	0.218411	100	False	True	86.237	5.00666	False	['Phosphorylation']	True	31	['Cardiac arrhythmia', 'Long QT syndrome (LQTS)', 'Long QT syndrome 1 (LQT1)', 'Long QT syndrome 2 (LQT2)', 'Short QT syndrome type 1', 'Primary familial hypertrophic cardiomyopathy (HCM)', 'Congenital long QT syndrome (RWS)']	True	1.99372e-14	398	864	424	89.1611	8.30766	0.321335	['PF00027', 'PF00520']
P48729_10_311	P48729	CSNK1A1	Casein kinase I isoform alpha	0.188788	0.953849	0.81325	0.203286	70	True	True	96.6107	2.42284	False	['Ubiquitylation', 'Phosphorylation']	False	0	[]	True	2.01128e-14	10	311	301	96.649	3.29033	0.281997	['PF00069']
Q9Y3S1_183_456	Q9Y3S1	WNK2	Serine/threonine-protein kinase WNK2	0.207168	0.942174	0.742728	0.285539	60	True	False	89.972	3.43917	False	['Phosphorylation']	False	0	[]	True	2.01938e-14	183	456	247	90.4975	4.83786	0.254733	['PF00069']
Q8NHH9_57_376	Q8NHH9	ATL2	Atlastin-2	0.225382	0.895285	0.575169	0.392401	42	False	False	89.521	5.19286	False	[]	False	0	[]	True	2.04072e-14	57	376	318	91.5023	5.89088	0.273647	['PF02263']
Q9Y663_147_406	Q9Y663	HS3ST3A1	Heparan sulfate glucosamine 3-O-sulfotransferase 3A1	0.286028	0.868073	0.571675	0.377957	41	False	True	96.3793	1.92374	False	['Other', 'Phosphorylation']	False	0	[]	True	2.07882e-14	147	406	260	97.2172	2.72173	0.290742	['PF00685']
Q9H4B8_77_437	Q9H4B8	DPEP3	Dipeptidase 3	0.38091	0.769031	0.414938	0.429433	40	False	True	97.884	1.60394	True	['Other']	False	0	[]	True	2.13638e-14	77	437	355	96.7288	2.95529	0.230327	['PF01244']
P33897_69_722	P33897	ABCD1	ATP-binding cassette sub-family D member 1	0.238807	0.952906	0.573212	0.414403	33	False	True	91.2518	2.66905	False	['Ubiquitylation']	True	19	['X-linked spondyloepimetaphyseal dysplasia', 'Adrenoleukodystrophy (ALD)', 'Inborn genetic diseases']	True	2.16329e-14	69	722	485	89.3069	9.05208	0.302419	['PF00005', 'PF06472']
P51124_27_255	P51124	GZMM	Granzyme M	0.255954	0.884229	0.564283	0.423313	42	True	True	95.2676	2.18656	True	['Other', 'Phosphorylation']	False	0	[]	True	2.16825e-14	27	255	229	95.4769	3.09977	0.281671	['PF00089']
Q8NB90_622_887	Q8NB90	SPATA5	ATPase family protein 2 homolog	0.240622	0.882377	0.644405	0.341659	61	False	False	83.3615	4.03131	False	['Ubiquitylation', 'Phosphorylation']	True	3	['Microcephaly-intellectual disability-sensorineural hearing loss-epilepsy-abnormal muscle tone syndrome (NEDHSB)', 'Neurodevelopmental disorder with hearing loss, seizures, and brain abnormalities (NEDHSB)']	True	2.18746e-14	622	887	246	86.7622	5.55682	0.282889	['PF00004', 'PF17862']
Q96JT2_12_550	Q96JT2	SLC45A3	Solute carrier family 45 member 3	0.269207	0.794345	0.482191	0.352662	34	False	False	85.7971	3.82837	False	['Phosphorylation']	False	0	[]	True	2.19525e-14	12	550	404	89.6471	5.22498	0.238287	['PF07690']
Q9H2V7_43_500	Q9H2V7	SPNS1	Protein spinster homolog 1	0.334349	0.813711	0.429418	0.426407	32	False	False	91.06	2.74248	False	[]	False	0	[]	True	2.19559e-14	43	500	440	92.5051	4.92866	0.236887	['PF07690']
P35346_37_307	P35346	SSTR5	Somatostatin receptor type 5	0.282573	0.8405	0.483243	0.438452	40	False	False	92.0102	6.43694	False	['Methylation', 'Other', 'Phosphorylation']	False	0	[]	True	2.22942e-14	37	307	259	92.9127	5.21288	0.276885	['PF00001']
Q86U44_368_578	Q86U44	METTL3	N6-adenosine-methyltransferase catalytic subunit	0.196287	0.931288	0.746978	0.313517	68	False	True	92.7751	3.05804	True	['Ubiquitylation']	False	0	[]	True	2.23666e-14	368	578	211	94.6274	3.4913	0.305662	['PF05063']
P19021_48_351	P19021	PAM	Peptidyl-glycine alpha-amidating monooxygenase	0.372308	0.577238	0.25975	0.359178	26	False	False	87.7546	2.8358	False	['Other']	False	0	[]	True	2.23931e-14	48	351	297	90.405	5.36853	0.249611	['PF01082', 'PF03712']
Q15139_576_885	Q15139	PRKD1	Serine/threonine-protein kinase D1	0.250322	0.839746	0.598316	0.284036	30	True	False	83.452	2.81422	False	['Ubiquitylation', 'Phosphorylation']	False	0	[]	True	2.25012e-14	576	885	247	89.4046	4.13529	0.22928	['PF00069']
Q2VYF4_161_387	Q2VYF4	LETM2	LETM1 domain-containing protein LETM2, mitochondrial	0.197972	0.997611	0.814727	0.240362	33	False	False	80.2924	4.48852	False	['Phosphorylation']	False	0	[]	True	2.25157e-14	161	387	153	83.6763	5.80729	0.317151	['PF07766']
P16157_175_790	P16157	ANK1	Ankyrin-1	0.252352	0.969775	0.647781	0.34523	28	False	True	95.7232	2.23865	False	['Acetylation']	True	1	['Hereditary spherocytosis type 1']	True	2.25174e-14	175	790	613	93.3399	10.0764	0.236218	['PF00023', 'PF12796', 'PF13637']
P06744_1_555	P06744	GPI	Glucose-6-phosphate isomerase	0.259288	0.937609	0.602521	0.361149	28	True	True	98.5879	1.42054	False	[]	True	3	['Hemolytic anemia due to glucophosphate isomerase deficiency', 'Hemolytic anemia, non-spherocytic, due to glucose phosphate isomerase deficiency (HA-GPID)']	True	2.29521e-14	1	555	555	98.0552	3.00761	0.260215	['PF00342']
Q9NPG1_162_513	Q9NPG1	FZD3	Frizzled-3	0.284285	0.73738	0.411323	0.377861	34	False	False	90.5647	3.62967	False	[]	True	1	['Colorectal cancer']	True	2.32994e-14	162	513	339	91.7715	4.86562	0.258553	['PF01534']
Q8IZY2_2_1959	Q8IZY2	ABCA7	Phospholipid-transporting ATPase ABCA7	0.332804	0.905428	0.353728	0.571465	23	False	False	79.5013	3.68261	False	[]	False	0	[]	True	2.33346e-14	2	1959	907	83.5882	13.5362	0.21525	['PF00005', 'PF12698']
O75386_182_436	O75386	TULP3	Tubby-related protein 3	0.257557	0.956866	0.595024	0.448684	36	False	False	90.4069	3.04344	False	[]	True	1	['Hepatorenocardiac degenerative fibrosis (HRCDF)']	True	2.35718e-14	182	436	236	92.3705	4.3296	0.257276	['PF01167']
O75310_23_515	O75310	UGT2B11	UDP-glucuronosyltransferase 2B11	0.292496	0.900335	0.569841	0.383244	49	False	False	97.8063	1.82103	False	['Phosphorylation']	False	0	[]	True	2.36182e-14	23	515	485	95.7523	4.21785	0.258933	['PF00201']
Q13033_469_797	Q13033	STRN3	Striatin-3	0.307473	0.846522	0.555307	0.364435	44	False	True	95.9182	2.39886	True	['Phosphorylation']	False	0	[]	True	2.3895e-14	469	797	308	95.5272	3.42346	0.237894	['PF00400']
P35606_240_839	P35606	COPB2	Coatomer subunit beta'	0.258096	0.90294	0.618661	0.312707	40	False	True	86.5995	4.22288	False	['Acetylation', 'Ubiquitylation', 'Phosphorylation']	False	0	[]	True	2.40059e-14	240	839	540	88.2727	12.117	0.304079	['PF04053']
Q9NRJ4_1_1539	Q9NRJ4	TULP4	Tubby-related protein 4	0.286294	0.837362	0.497974	0.374197	36	False	False	88.7247	3.22917	False	['Ubiquitylation', 'Phosphorylation']	False	0	[]	True	2.40489e-14	1	1539	526	91.1961	6.547	0.239209	['PF01167']
Q92841_117_553	Q92841	DDX17	Probable ATP-dependent RNA helicase DDX17	0.223715	0.971683	0.635419	0.374033	31	False	True	89.3461	2.9975	False	['Methylation', 'Phosphorylation']	False	0	[]	True	2.4082e-14	117	553	430	91.3625	5.01668	0.260398	['PF00270', 'PF00271']
Q92636_4_576	Q92636	NSMAF	Protein FAN	0.310351	0.902169	0.518705	0.422875	37	False	False	92.9824	2.45544	False	['Phosphorylation']	False	0	[]	True	2.43698e-14	4	576	528	92.8418	5.07697	0.2429	['PF02138', 'PF02893']
P0C1S8_205_488	P0C1S8	WEE2	Wee1-like protein kinase 2	0.321319	0.82179	0.528502	0.380117	45	True	True	92.1978	2.76765	False	[]	True	1	['Oocyte maturation defect 5', 'Oocyte maturation defect 5 (OOMD5)']	True	2.45558e-14	205	488	253	93.3185	3.64742	0.271182	['PF00069']
O43598_19_164	O43598	DNPH1	2'-deoxynucleoside 5'-phosphate N-hydrolase 1	0.271325	0.873128	0.578784	0.469111	38	False	True	96.1671	1.87438	False	['Methylation', 'Phosphorylation']	False	0	[]	True	2.45728e-14	19	164	137	95.094	2.84471	0.303747	['PF05014']
Q9NSE4_59_1010	Q9NSE4	IARS2	Isoleucine--tRNA ligase, mitochondrial	0.282431	0.948364	0.38712	0.588238	24	False	False	92.9967	2.36858	False	[]	False	0	[]	True	2.47723e-14	59	1010	722	93.3534	6.60867	0.239358	['PF00133', 'PF06827', 'PF08264']
O75084_208_565	O75084	FZD7	Frizzled-7	0.268822	0.837161	0.473627	0.412903	33	False	True	88.0924	4.52938	True	[]	False	0	[]	True	2.47752e-14	208	565	347	92.5685	4.97049	0.271035	['PF01534']
Q9UL01_24_834	Q9UL01	DSE	Dermatan-sulfate epimerase	0.248779	0.960746	0.677522	0.312272	44	True	True	92.188	3.14654	False	['Other', 'Phosphorylation']	False	0	[]	True	2.49377e-14	24	834	744	96.0942	4.10966	0.20314	['PF16332']
O95620_16_316	O95620	DUS4L	tRNA-dihydrouridine(20a/20b) synthase [NAD(P)+]-like	0.361797	0.944579	0.472873	0.532807	25	True	False	97.0332	1.70784	False	[]	False	0	[]	True	2.497e-14	16	316	301	96.8994	3.02962	0.254356	['PF01207']
Q9UL62_27_761	Q9UL62	TRPC5	Short transient receptor potential channel 5	0.291812	0.86805	0.523758	0.37123	41	False	True	93.3632	2.46258	False	['Phosphorylation']	False	0	[]	True	2.49981e-14	27	761	648	89.6048	8.84166	0.314525	['PF00520', 'PF08344', 'PF12796']
O60318_592_990	O60318	MCM3AP	Germinal-center associated nuclear protein	0.336484	0.85855	0.481494	0.424015	34	False	False	89.9644	3.10294	False	['Ubiquitylation']	False	0	[]	True	2.5165e-14	592	990	379	91.5633	5.72008	0.272415	['PF03399']
P61204_16_179	P61204	ARF3	ADP-ribosylation factor 3	0.246669	0.977904	0.729317	0.376239	38	False	True	87.4784	3.99114	True	['Ubiquitylation', 'Sumoylation', 'Phosphorylation']	False	0	[]	True	2.53423e-14	16	179	143	91.9236	3.63009	0.272004	['PF00025']
O00763_1236_1699	O00763	ACACB	Acetyl-CoA carboxylase 2	0.266139	0.759758	0.527399	0.279619	48	False	True	79.8981	3.77821	False	[]	False	0	[]	True	2.53921e-14	1236	1699	344	82.7476	8.08044	0.231176	['PF08326']
Q9NUV9_29_316	Q9NUV9	GIMAP4	GTPase IMAP family member 4	0.318394	0.763327	0.402792	0.423397	34	False	True	90.1876	3.39542	False	['Acetylation', 'Ubiquitylation', 'Phosphorylation']	False	0	[]	True	2.57314e-14	29	316	279	92.6025	4.95723	0.311261	['PF04548']
Q9UKX5_162_349	Q9UKX5	ITGA11	Integrin alpha-11	0.288927	0.411524	0.346779	0.0978704	44	False	False	89.7689	3.52722	False	['Other']	False	0	[]	True	2.59632e-14	162	349	188	90.9631	3.79742	0.254495	['PF00092']
Q9H5I1_17_410	Q9H5I1	SUV39H2	Histone-lysine N-methyltransferase SUV39H2	0.345017	0.851856	0.373957	0.52848	29	False	True	94.5469	2.0585	False	['Phosphorylation']	False	0	[]	True	2.59667e-14	17	410	365	94.0365	6.88358	0.321126	['PF00385', 'PF00856', 'PF05033']
Q9Y662_132_390	Q9Y662	HS3ST3B1	Heparan sulfate glucosamine 3-O-sulfotransferase 3B1	0.289674	0.870614	0.578204	0.373416	41	False	False	96.152	1.97026	False	['Other', 'Phosphorylation']	False	0	[]	True	2.61029e-14	132	390	259	97.1142	2.81119	0.290443	['PF00685']
P28370_407_709	P28370	SMARCA1	Probable global transcription activator SNF2L1	0.247561	0.945178	0.742118	0.265877	43	False	False	85.0616	3.31433	False	['Ubiquitylation']	False	0	[]	True	2.6199e-14	407	709	242	87.1629	5.09236	0.220066	['PF00271']
Q7Z695_92_619	Q7Z695	ADCK2	Uncharacterized aarF domain-containing protein kinase 2	0.293804	0.934276	0.535665	0.436574	28	True	False	93.1229	3.10306	False	[]	False	0	[]	True	2.62158e-14	92	619	417	91.169	6.5024	0.25834	['PF03109']
Q5JU85_750_1099	Q5JU85	IQSEC2	IQ motif and SEC7 domain-containing protein 2	0.268503	0.827197	0.515385	0.372622	47	False	True	95.1351	2.01059	True	[]	True	3	['Intellectual disability, X-linked 1 (XLID1)', 'Intellectual developmental disorder, X-linked 1 (XLID1)']	True	2.62366e-14	750	1099	350	93.7405	4.60792	0.291864	['PF01369', 'PF16453']
O14828_156_308	O14828	SCAMP3	Secretory carrier-associated membrane protein 3	0.3319	0.824602	0.485786	0.470578	35	False	False	91.1357	3.64286	False	['Phosphorylation']	False	0	[]	True	2.62727e-14	156	308	153	94.5471	4.24651	0.280428	['PF04144']
Q9NTG7_122_395	Q9NTG7	SIRT3	NAD-dependent protein deacetylase sirtuin-3, mitochondrial	0.388951	0.888135	0.517774	0.444434	34	True	True	91.2226	2.98209	True	['Phosphorylation']	False	0	[]	True	2.63239e-14	122	395	274	94.1208	3.75187	0.27258	['PF02146']
Q9H461_231_620	Q9H461	FZD8	Frizzled-8	0.279584	0.805224	0.488321	0.372992	40	False	False	86.6995	4.75469	False	[]	False	0	[]	True	2.67382e-14	231	620	322	90.8802	5.08615	0.250101	['PF01534']
P39656_43_447	P39656	DDOST	Dolichyl-diphosphooligosaccharide--protein glycosyltransferase 48 kDa subunit	0.237116	0.90555	0.621472	0.337974	48	False	True	96.571	3.43854	True	['Methylation', 'Ubiquitylation', 'Phosphorylation']	False	0	[]	True	2.71001e-14	43	447	405	94.7223	5.74298	0.3106	['PF03345']
P13994_6_121	P13994	CCDC130	Coiled-coil domain-containing protein 130	0.298866	0.872801	0.688542	0.33723	44	False	False	94.5011	3.06973	False	[]	False	0	[]	True	2.73908e-14	6	121	116	92.5706	5.04711	0.414948	['PF04502']
Q9Y496_13_527	Q9Y496	KIF3A	Kinesin-like protein KIF3A	0.24863	0.977589	0.643535	0.373434	29	False	False	85.3614	3.94756	False	['Phosphorylation']	False	0	[]	True	2.74881e-14	13	527	357	88.8524	5.92139	0.258967	['PF00225']
Q9BU70_24_424	Q9BU70	TRMO	tRNA (adenine(37)-N6)-methyltransferase	0.248234	0.868156	0.552912	0.39141	36	False	False	93.4917	2.43958	False	['Ubiquitylation', 'Phosphorylation']	False	0	[]	True	2.7556e-14	24	424	233	93.2633	4.22504	0.331405	['PF01980']
Q5T6L9_8_668	Q5T6L9	ERMARD	Endoplasmic reticulum membrane-associated RNA degradation protein	0.385689	0.757191	0.310956	0.470466	24	False	False	93.8683	2.61198	False	[]	False	0	[]	True	2.77889e-14	8	668	631	93.4745	6.55847	0.248287	['PF13910']
Q8N2C3_58_162	Q8N2C3	DEPDC4	DEP domain-containing protein 4	0.344069	0.892495	0.495443	0.595578	25	False	False	90.04	2.36112	False	[]	False	0	[]	True	2.79252e-14	58	162	87	88.0551	3.93028	0.305001	['PF00610']
P08240_291_637	P08240	SRPRA	Signal recognition particle receptor subunit alpha	0.255105	0.977246	0.690442	0.335883	32	False	True	91.4569	2.8627	True	['Ubiquitylation']	True	1	['Severe congenital neutropenia (SCN)', 'Shwachman-Diamond syndrome 1 (SDS1)']	True	2.81626e-14	291	637	306	90.7297	4.77156	0.247847	['PF00448', 'PF02881']
Q8NBP7_61_682	Q8NBP7	PCSK9	Proprotein convertase subtilisin/kexin type 9	0.344087	0.647909	0.333655	0.343151	32	True	True	91.3956	2.26055	True	['Other', 'Ubiquitylation']	True	2	['Hypercholesterolemia, autosomal dominant, 3', 'Hypobetalipoproteinemia', 'Familial hypercholesterolemia (FH)']	True	2.82848e-14	61	682	563	94.0021	4.85903	0.229528	['PF00082', 'PF05922', 'PF18459', 'PF18463', 'PF18464']
P42345_941_2549	P42345	MTOR	Serine/threonine-protein kinase mTOR	0.225854	0.901173	0.548995	0.373652	30	False	True	85.5143	3.40167	False	['Ubiquitylation']	True	1	['Smith-Kingsmore syndrome (SKS)', 'Macrocephaly-intellectual disability-neurodevelopmental disorder-small thorax syndrome']	True	2.84956e-14	941	2549	672	84.8513	13.3114	0.227098	['PF00454', 'PF02259', 'PF02260', 'PF08771']
P49841_26_387	P49841	GSK3B	Glycogen synthase kinase-3 beta	0.317905	0.864367	0.592215	0.31826	41	True	True	95.5498	2.69542	True	['Acetylation', 'Ubiquitylation', 'Phosphorylation']	False	0	[]	True	2.89126e-14	26	387	362	95.5274	4.05982	0.289135	['PF00069']
Q86YV6_80_377	Q86YV6	MYLK4	Myosin light chain kinase family member 4	0.292023	0.954378	0.557525	0.45411	29	True	True	92.769	3.30642	False		False	0	[]	True	2.93122e-14	80	377	292	94.413	4.20817	0.273476	['PF00069']
Q9P2E7_19_680	Q9P2E7	PCDH10	Protocadherin-10	0.199087	0.972171	0.783413	0.216391	65	False	True	95.5458	3.30641	False	[]	False	0	[]	True	2.93383e-14	19	680	641	93.2413	15.8069	0.335066	['PF00028', 'PF08266']
Q8NFZ0_212_1030	Q8NFZ0	FBH1	F-box DNA helicase 1	0.319606	0.813874	0.371081	0.463441	27	False	False	90.8526	2.8856	False	['Ubiquitylation']	False	0	[]	True	2.938e-14	212	1030	786	90.7417	7.71527	0.251522	['PF12937', 'PF13245', 'PF13361']
O00571_413_577	O00571	DDX3X	ATP-dependent RNA helicase DDX3X	0.249565	0.947047	0.722172	0.351367	45	False	True	86.6867	2.92158	False	['Methylation', 'Ubiquitylation', 'Phosphorylation']	True	13	['Intellectual developmental disorder, X-linked, syndromic, Snijders Blok type (MRXSSB)', 'Intellectual disability, X-linked 102 (MRXSSB)', 'Inborn genetic diseases', 'Congenital cerebellar hypoplasia (CHEGDD)', 'Intellectual disability', 'X-linked intellectual disability-hypotonia-movement disorder syndrome']	True	2.96238e-14	413	577	154	89.124	3.34537	0.280965	['PF00271']
Q10471_70_569	Q10471	GALNT2	Polypeptide N-acetylgalactosaminyltransferase 2	0.283187	0.906925	0.522167	0.425258	34	False	True	91.3212	3.09732	True	['Other', 'Ubiquitylation', 'Acetylation', 'Glycosylation']	False	0	[]	True	2.97379e-14	70	569	500	95.9618	5.50524	0.258958	['PF00535', 'PF00652']
P61020_16_184	P61020	RAB5B	Ras-related protein Rab-5B	0.202795	0.968334	0.816911	0.239285	47	False	True	94.3132	2.45075	False	['Acetylation', 'Ubiquitylation', 'Phosphorylation']	False	0	[]	True	2.97968e-14	16	184	169	95.8996	2.86776	0.298069	['PF00071']
Q8NH76_16_312	Q8NH76	OR56B4	Olfactory receptor 56B4	0.219377	0.94448	0.775208	0.27524	77	False	False	88.6173	6.44898	False	['Other']	False	0	[]	True	2.9964e-14	16	312	229	89.7566	6.72656	0.274527	['PF13853']
Q14376_3_346	Q14376	GALE	UDP-glucose 4-epimerase	0.263333	0.91019	0.557858	0.42108	40	True	True	95.8517	2.18025	False	['Ubiquitylation', 'Phosphorylation']	True	3	['UDPglucose-4-epimerase deficiency (GALAC3)', 'Inborn genetic diseases', 'Galactose epimerase deficiency, severe', 'Galactosemia 3 (GALAC3)']	True	3.00208e-14	3	346	344	97.5211	2.53731	0.250805	['PF16363']
Q99985_25_665	Q99985	SEMA3C	Semaphorin-3C	0.217476	0.963064	0.792969	0.215743	95	False	False	95.0289	3.62591	False	['Other', 'Phosphorylation']	False	0	[]	True	3.01227e-14	25	665	606	93.9221	6.52325	0.253197	['PF01403', 'PF07679']
O75578_23_787	O75578	ITGA10	Integrin alpha-10	0.256772	0.925563	0.614868	0.357154	48	False	False	93.8804	3.18151	False	[]	False	0	[]	True	3.02556e-14	23	787	530	90.5031	7.87751	0.243123	['PF00092', 'PF01839']
Q12967_66_649	Q12967	RALGDS	Ral guanine nucleotide dissociation stimulator	0.408981	0.858886	0.435681	0.47185	30	False	False	91.4573	2.71178	False	[]	False	0	[]	True	3.03816e-14	66	649	369	89.6366	6.26756	0.266808	['PF00617', 'PF00618']
Q69YN2_327_536	Q69YN2	CWF19L1	CWF19-like protein 1	0.262623	0.871028	0.493467	0.467848	33	False	False	88.6	3.90285	False	[]	False	0	[]	True	3.04243e-14	327	536	210	89.7313	4.84429	0.281248	['PF04676', 'PF04677']
A2RUB1_749_912	A2RUB1	MEIOC	Meiosis-specific coiled-coil domain-containing protein MEIOC	0.217141	0.799061	0.580693	0.370927	51	False	False	93.6963	3.06159	False	['Phosphorylation']	False	0	[]	True	3.06237e-14	749	912	148	93.3469	3.8012	0.281246	['PF15189']
Q96AB6_2_306	Q96AB6	NTAN1	Protein N-terminal asparagine amidohydrolase	0.367121	0.769649	0.369638	0.456012	28	False	True	96.8361	1.86901	True	[]	False	0	[]	True	3.06562e-14	2	306	301	96.6471	3.05034	0.275716	['PF14736']
Q8WTR8_16_326	Q8WTR8	NTN5	Netrin-5	0.258634	0.745774	0.417205	0.391487	36	False	False	94.505	2.45301	False	['Other']	False	0	[]	True	3.07345e-14	16	326	283	92.5699	7.30852	0.346685	['PF00053']
O95340_224_612	O95340	PAPSS2	Bifunctional 3'-phosphoadenosine 5'-phosphosulfate synthase 2	0.288023	0.947035	0.618285	0.368404	31	False	True	92.6432	2.43809	False	['Ubiquitylation', 'Phosphorylation']	True	1	['Spondyloepimetaphyseal dysplasia, PAPSS2 type']	True	3.09685e-14	224	612	389	94.8263	3.50493	0.253675	['PF01747', 'PF14306']
P68400_2_335	P68400	CSNK2A1	Casein kinase II subunit alpha	0.193394	0.967891	0.804609	0.193178	39	True	True	97.7849	1.62636	True	['Acetylation', 'Ubiquitylation', 'Phosphorylation']	True	6	['Okur-Chung neurodevelopmental syndrome (OCNDS)', 'Inborn genetic diseases']	True	3.11199e-14	2	335	334	97.0296	3.02006	0.269371	['PF00069']
Q92994_80_335	Q92994	BRF1	Transcription factor IIIB 90 kDa subunit	0.271879	0.753491	0.507465	0.312321	45	False	False	90.224	4.69062	False	['Phosphorylation']	True	5	['Sensorineural hearing impairment', 'Inborn genetic diseases', 'Cerebellar-facial-dental syndrome', 'Cerebellofaciodental syndrome (CFDS)', 'Abnormal heart morphology']	True	3.16917e-14	80	335	256	91.5265	6.96351	0.360352	['PF00382']
Q92526_10_525	Q92526	CCT6B	T-complex protein 1 subunit zeta-2	0.254455	0.91548	0.634448	0.317835	44	False	False	88.9293	4.08042	False	['Acetylation', 'Ubiquitylation', 'Phosphorylation']	False	0	[]	True	3.26405e-14	10	525	513	90.9028	6.31775	0.280362	['PF00118']
P35813_2_368	P35813	PPM1A	Protein phosphatase 1A	0.286556	0.957604	0.488167	0.520292	26	False	True	98.225	1.49497	True	['Ubiquitylation', 'Phosphorylation']	False	0	[]	True	3.27436e-14	2	368	364	97.2687	3.16802	0.27057	['PF00481', 'PF07830']
P49590_54_505	P49590	HARS2	Histidine--tRNA ligase, mitochondrial	0.371361	0.926483	0.555228	0.413068	33	False	False	90.9261	3.96051	False	['Phosphorylation']	True	1	['Perrault syndrome 2 (PRLTS2)']	True	3.29515e-14	54	505	440	94.1004	5.52889	0.291708	['PF03129', 'PF13393']
O43491_215_541	O43491	EPB41L2	Band 4.1-like protein 2	0.185109	0.958366	0.795728	0.224061	71	False	False	91.7938	3.43146	False	['Ubiquitylation', 'Phosphorylation']	False	0	[]	True	3.29548e-14	215	541	309	92.9978	4.5434	0.297746	['PF00373', 'PF08736', 'PF09379', 'PF09380']
Q8N0X2_340_631	Q8N0X2	SPAG16	Sperm-associated antigen 16 protein	0.336912	0.691185	0.38682	0.382791	42	False	False	92.9148	3.45323	False	['Phosphorylation']	False	0	[]	True	3.31674e-14	340	631	290	90.7987	4.8464	0.233248	['PF00400']
P22570_37_491	P22570	FDXR	NADPH:adrenodoxin oxidoreductase, mitochondrial	0.340809	0.805956	0.395895	0.450371	29	False	False	96.9166	1.92283	False	[]	True	1	['Auditory neuropathy and optic atrophy (ANOA)']	False	3.35244e-14	37	491	455	96.4401	3.81217	0.274645	['PF07992']
P54136_71_660	P54136	RARS1	Arginine--tRNA ligase, cytoplasmic	0.339896	0.90041	0.515123	0.409997	27	False	True	94.3856	2.20206	False	['Acetylation', 'Ubiquitylation', 'Phosphorylation']	False	0	[]	True	3.36838e-14	71	660	588	94.2378	5.37687	0.277055	['PF00750', 'PF03485', 'PF05746']
P29317_588_884	P29317	EPHA2	Ephrin type-A receptor 2	0.227074	0.982332	0.751472	0.300862	47	True	True	87.1713	3.30761	False	['Ubiquitylation', 'Phosphorylation']	True	1	[]	True	3.41083e-14	588	884	261	89.2344	4.67295	0.254609	['PF07714']
Q8N1G2_139_834	Q8N1G2	CMTR1	Cap-specific mRNA (nucleoside-2'-O-)-methyltransferase 1	0.309222	0.926172	0.38683	0.56341	22	True	True	93.0395	2.54793	False	['Ubiquitylation']	False	0	[]	True	3.48288e-14	139	834	695	94.1609	6.06645	0.256937	['PF01728']
Q99720_6_220	Q99720	SIGMAR1	Sigma non-opioid intracellular receptor 1	0.315458	0.587342	0.385244	0.310291	53	False	True	96.1117	2.52442	False	[]	True	3	['Autosomal recessive distal spinal muscular atrophy 2', 'Amyotrophic lateral sclerosis 16, juvenile (ALS16)', 'Amyotrophic lateral sclerosis type 16']	True	3.49432e-14	6	220	215	94.9245	4.66413	0.30889	['PF04622']
Q96P67_6_324	Q96P67	GPR82	Probable G-protein coupled receptor 82	0.326674	0.793541	0.495846	0.37095	47	False	False	85.2889	5.87931	False	[]	False	0	[]	True	3.57705e-14	6	324	284	89.4095	6.18907	0.262549	['PF00001']
O15068_623_958	O15068	MCF2L	Guanine nucleotide exchange factor DBS	0.309301	0.795831	0.481734	0.363841	35	False	False	93.322	2.73739	False	[]	False	0	[]	True	3.67688e-14	623	958	313	92.7129	7.00531	0.300167	['PF00169', 'PF00621']
Q15233_62_357	Q15233	NONO	Non-POU domain-containing octamer-binding protein	0.301281	0.806273	0.442826	0.42049	35	False	True	95.5291	3.39543	True	['Acetylation', 'Ubiquitylation', 'Sumoylation', 'Methylation']	True	2	[]	True	3.71797e-14	62	357	296	94.1041	8.94514	0.424037	['PF00076', 'PF08075']
P13807_24_639	P13807	GYS1	Glycogen [starch] synthase, muscle	0.244194	0.932278	0.57043	0.387694	28	False	False	95.0957	2.02092	False	[]	True	1	[]	True	3.72142e-14	24	639	599	94.4168	5.29714	0.23551	['PF05693']
Q8TAT5_1_293	Q8TAT5	NEIL3	Endonuclease 8-like 3	0.329368	0.634799	0.42932	0.268144	43	True	False	91.5309	2.95051	False	['Acetylation', 'Ubiquitylation', 'Phosphorylation']	False	0	[]	True	3.73767e-14	1	293	254	93.5866	3.72256	0.250171	['PF06831']
O43488_34_359	O43488	AKR7A2	Aflatoxin B1 aldehyde reductase member 2	0.300448	0.929902	0.657265	0.327164	38	True	True	97.7218	1.71655	False	['Methylation', 'Phosphorylation']	False	0	[]	True	3.82892e-14	34	359	326	97.3152	2.64029	0.262562	['PF00248']
Q8IWQ3_14_367	Q8IWQ3	BRSK2	Serine/threonine-protein kinase BRSK2	0.21327	0.912109	0.678258	0.278446	41	True	False	88.8407	2.30523	False	[]	False	0	[]	True	3.83449e-14	14	367	313	89.3832	5.30266	0.248473	['PF00069']
Q9C0A0_30_548	Q9C0A0	CNTNAP4	Contactin-associated protein-like 4	0.537674	0.784479	0.271347	0.551015	22	False	False	94.7277	2.27335	False	['Other']	False	0	[]	True	3.84932e-14	30	548	430	90.7891	6.84457	0.237904	['PF00754', 'PF02210']
P04049_341_613	P04049	RAF1	RAF proto-oncogene serine/threonine-protein kinase	0.285116	0.918926	0.586443	0.398183	33	True	True	89.0142	2.76648	True	['Ubiquitylation']	True	2	['Noonan syndrome 5 (NS5)', 'Noonan syndrome with multiple lentigines (NSML)', 'RASopathy', 'Noonan syndrome (NS)']	True	3.91986e-14	341	613	251	91.107	4.31072	0.259029	['PF07714']
Q3SXZ7_42_429	Q3SXZ7	TTLL9	Probable tubulin polyglutamylase TTLL9	0.240522	0.918771	0.640137	0.326061	40	False	False	89.6398	3.43169	False	[]	False	0	[]	True	3.94208e-14	42	429	325	90.4978	5.18165	0.272038	['PF03133']
Q8NGX3_22_261	Q8NGX3	OR10T2	Olfactory receptor 10T2	0.244424	0.970723	0.599626	0.436201	30	False	False	87.9063	4.138	False	['Other']	False	0	[]	True	3.95188e-14	22	261	217	90.0748	6.29815	0.286495	['PF13853']
Q13615_12_1057	Q13615	MTMR3	Myotubularin-related protein 3	0.324769	0.927309	0.474657	0.481968	25	True	False	96.3284	1.69584	False	[]	False	0	[]	True	3.9647e-14	12	1057	556	93.8541	4.96715	0.238072	['PF06602']
Q6ZMW3_630_1270	Q6ZMW3	EML6	Echinoderm microtubule-associated protein-like 6	0.313332	0.456162	0.318708	0.160363	57	False	False	90.5488	3.86094	False	['Acetylation']	False	0	[]	True	3.9698e-14	630	1270	601	90.4298	7.70335	0.2065	[]
P11216_22_840	P11216	PYGB	Glycogen phosphorylase, brain form	0.231291	0.967872	0.674065	0.314049	35	False	True	91.1837	2.7671	False	['Acetylation', 'Other', 'Phosphorylation']	False	0	[]	True	4.04231e-14	22	840	804	95.1676	4.36345	0.216348	['PF00343']
Q969N4_9_340	Q969N4	TAAR8	Trace amine-associated receptor 8	0.269522	0.876472	0.506737	0.430035	38	False	False	89.4853	4.94259	False	['Other']	False	0	[]	True	4.04451e-14	9	340	322	92.8234	6.17225	0.292321	['PF00001']
Q9H1P3_59_480	Q9H1P3	OSBPL2	Oxysterol-binding protein-related protein 2	0.298601	0.958475	0.542929	0.458866	27	False	True	92.1107	2.17942	False	['Ubiquitylation']	False	0	[]	True	4.04762e-14	59	480	377	94.7649	3.90462	0.258913	['PF01237']
P57103_55_925	P57103	SLC8A3	Sodium/calcium exchanger 3	0.36437	0.855647	0.490162	0.404555	31	False	False	82.7955	3.99365	False	[]	False	0	[]	True	4.09369e-14	55	925	447	86.916	6.42196	0.231781	['PF01699', 'PF03160', 'PF16494']
Q5TAX3_936_1311	Q5TAX3	TUT4	Terminal uridylyltransferase 4	0.258317	0.913572	0.460407	0.493099	23	False	False	93.9261	2.14972	False	[]	False	0	[]	True	4.12587e-14	936	1311	374	91.5334	4.8498	0.280943	['PF00098', 'PF01909', 'PF03828']
P49366_8_363	P49366	DHPS	Deoxyhypusine synthase	0.248719	0.868152	0.598895	0.328393	47	True	True	98.3766	1.87863	True	['Ubiquitylation', 'Phosphorylation']	False	0	[]	True	4.13612e-14	8	363	344	97.1072	3.46123	0.299797	['PF01916']
Q11201_58_340	Q11201	ST3GAL1	CMP-N-acetylneuraminate-beta-galactosamide-alpha-2,3-sialyltransferase 1	0.289935	0.932143	0.526194	0.469917	26	False	False	94.0958	2.29009	False	['Other']	False	0	[]	True	4.18232e-14	58	340	273	96.063	3.02449	0.263529	['PF00777']
Q6IS14_15_152	Q6IS14	EIF5AL1	Eukaryotic translation initiation factor 5A-1-like	0.257287	0.905922	0.615626	0.462791	41	False	False	94.4668	3.07567	False	['Ubiquitylation', 'Acetylation', 'Sumoylation', 'Phosphorylation', 'Methylation']	False	0	[]	True	4.22041e-14	15	152	135	93.0005	5.78263	0.357727	['PF01287']
P51787_103_567	P51787	KCNQ1	Potassium voltage-gated channel subfamily KQT member 1	0.226508	0.908977	0.676217	0.271403	43	False	True	93.034	2.95852	True	[]	True	28	['Cardiac arrhythmia', 'Long QT syndrome (LQTS)', 'Long QT syndrome 1 (LQT1)', 'Atrial fibrillation, familial, 3 (ATFB3)', 'Jervell and Lange-Nielsen syndrome 1 (JLNS1)', 'Beckwith-Wiedemann syndrome (BWS)', 'Long QT syndrome 1/2, digenic (LQT1/2, DIGENIC)', 'Congenital long QT syndrome (RWS)', 'Short QT syndrome type 2', 'KCNQ1-Related Disorders']	True	4.238e-14	103	567	339	91.22	7.6418	0.378617	['PF00520']
Q92685_32_425	Q92685	ALG3	Dol-P-Man:Man(5)GlcNAc(2)-PP-Dol alpha-1,3-mannosyltransferase	0.267761	0.941154	0.487309	0.494794	24	False	False	93.8546	2.91736	False	['Phosphorylation']	True	3	['Congenital disorder of glycosylation 1D (CDG1D)', 'ALG3-congenital disorder of glycosylation']	True	4.25584e-14	32	425	385	93.5454	4.60318	0.244228	['PF05208']
Q5H9R7_11_513	Q5H9R7	PPP6R3	Serine/threonine-protein phosphatase 6 regulatory subunit 3	0.314453	0.854876	0.423215	0.464166	25	False	False	95.4628	1.87568	False	['Ubiquitylation']	False	0	[]	True	4.30449e-14	11	513	458	93.3276	5.72381	0.271471	['PF04499']
Q6PCB6_33_327	Q6PCB6	ABHD17C	Alpha/beta hydrolase domain-containing protein 17C	0.294232	0.90623	0.60758	0.366227	31	True	False	94.5942	2.63528	False	['Phosphorylation']	False	0	[]	True	4.36464e-14	33	327	256	96.0252	2.99521	0.244359	['PF12146']
Q9C0B0_28_171	Q9C0B0	UNK	RING finger protein unkempt homolog	0.275592	0.737213	0.580353	0.290653	58	False	False	94.6455	2.11879	False	['Ubiquitylation']	False	0	[]	True	4.40757e-14	28	171	144	93.4676	3.25583	0.33192	['PF18384']
P11908_2_318	P11908	PRPS2	Ribose-phosphate pyrophosphokinase 2	0.264584	0.814656	0.637244	0.230419	49	False	False	96.7659	2.41079	False	['Phosphorylation']	False	0	[]	True	4.46818e-14	2	318	309	96.4176	3.23831	0.27012	['PF13793', 'PF14572']
P49279_42_524	P49279	SLC11A1	Natural resistance-associated macrophage protein 1	0.259794	0.932813	0.545784	0.432949	35	False	False	84.8943	3.1631	False	[]	False	0	[]	True	4.51581e-14	42	524	461	89.0345	5.69533	0.220287	['PF01566']
P57678_9_1056	P57678	GEMIN4	Gem-associated protein 4	0.302809	0.947613	0.447424	0.518552	25	False	False	90.1648	2.4096	False	[]	False	0	[]	True	4.53318e-14	9	1056	920	88.6662	15.1276	0.254362	[]
Q96ER3_23_471	Q96ER3	SAAL1	Protein SAAL1	0.333036	0.781986	0.283803	0.54175	23	False	False	97.03	1.80662	False	[]	False	0	[]	True	4.54396e-14	23	471	387	93.4875	5.12257	0.257733	[]
Q8TCU6_40_395	Q8TCU6	PREX1	Phosphatidylinositol 3,4,5-trisphosphate-dependent Rac exchanger 1 protein	0.24934	0.914877	0.653522	0.310142	42	False	True	89.3893	3.24337	False	[]	False	0	[]	True	4.58908e-14	40	395	336	91.2763	9.08407	0.306901	['PF00621']
Q9BTE0_1_201	Q9BTE0	NAT9	N-acetyltransferase 9	0.329446	0.89888	0.453122	0.538211	28	False	False	92.8946	2.91352	False	['Ubiquitylation']	False	0	[]	True	4.63282e-14	1	201	201	93.5836	4.02729	0.305097	['PF13302']
Q13885_2_429	Q13885	TUBB2A	Tubulin beta-2A chain	0.153763	0.997863	0.873956	0.171052	78	False	True	94.4272	4.46142	False	['Ubiquitylation', 'Acetylation', 'Sumoylation', 'Phosphorylation', 'Methylation']	True	6	['Complex cortical dysplasia with other brain malformations 5', 'TUBB2A-related tubulinopathy', 'Cortical dysplasia, complex, with other brain malformations 5 (CDCBM5)', 'Inborn genetic diseases']	True	4.66339e-14	2	429	419	94.0419	5.22941	0.230739	['PF00091', 'PF03953']
Q13237_121_762	Q13237	PRKG2	cGMP-dependent protein kinase 2	0.331468	0.933263	0.505832	0.453828	26	True	False	92.6158	1.97825	False	['Phosphorylation']	False	0	[]	True	4.74633e-14	121	762	576	90.4706	7.88492	0.267557	['PF00027', 'PF00069']
Q9Y2H9_369_706	Q9Y2H9	MAST1	Microtubule-associated serine/threonine-protein kinase 1	0.223707	0.887623	0.664008	0.302871	56	True	False	89.0884	3.06113	False	[]	False	0	[]	True	4.78e-14	369	706	277	89.5636	4.69637	0.237291	['PF00069']
Q9H0U4_4_174	Q9H0U4	RAB1B	Ras-related protein Rab-1B	0.214277	0.976011	0.819874	0.271635	54	False	True	89.7781	4.96715	True	['Acetylation', 'Ubiquitylation', 'Other', 'Phosphorylation']	False	0	[]	True	4.80738e-14	4	174	166	93.9553	3.95209	0.282433	['PF00071']
P55107_73_478	P55107	GDF10	Growth/differentiation factor 10	0.267492	0.906691	0.475815	0.494529	26	False	False	93.8623	2.47012	False	['Other']	False	0	[]	True	4.87103e-14	73	478	241	89.8645	6.16046	0.301527	['PF00019']
Q9H583_27_464	Q9H583	HEATR1	HEAT repeat-containing protein 1	0.401696	0.584576	0.283399	0.336409	31	False	True	86.0532	3.17513	False	['Ubiquitylation']	False	0	[]	True	4.8907e-14	27	464	385	83.8919	8.9956	0.254903	['PF12397']
Q16875_2_447	Q16875	PFKFB3	6-phosphofructo-2-kinase/fructose-2,6-bisphosphatase 3	0.29862	0.956063	0.53499	0.454554	26	True	True	97.9423	1.39231	False	['Ubiquitylation', 'Phosphorylation']	False	0	[]	True	4.9739e-14	2	447	434	95.3981	4.06573	0.269886	['PF00300', 'PF01591']
Q14146_7_1517	Q14146	URB2	Unhealthy ribosome biogenesis protein 2 homolog	0.344267	0.708139	0.399949	0.31991	37	False	False	83.5881	4.32206	False	['Ubiquitylation']	False	0	[]	True	4.99648e-14	7	1517	1333	87.1608	19.1104	0.24748	['PF10441']
Q9NQT8_4_424	Q9NQT8	KIF13B	Kinesin-like protein KIF13B	0.269913	0.857208	0.593521	0.323075	50	False	True	86.7276	3.20516	False	['Phosphorylation']	False	0	[]	True	5.01397e-14	4	424	356	86.9574	6.19683	0.250992	['PF00225']
Q9Y6K1_474_912	Q9Y6K1	DNMT3A	DNA (cytosine-5)-methyltransferase 3A	0.309888	0.877062	0.424045	0.493789	27	True	True	94.8544	2.26612	False	['Phosphorylation']	True	3	['Tall stature-intellectual disability-facial dysmorphism syndrome']	True	5.03418e-14	474	912	434	93.8887	4.89907	0.259972	['PF00145', 'PF17980']
O60942_227_568	O60942	RNGTT	mRNA-capping enzyme	0.298794	0.962704	0.484239	0.523753	23	True	True	92.2883	2.21323	False	['Ubiquitylation', 'Phosphorylation']	False	0	[]	True	5.09602e-14	227	568	334	91.1351	6.0486	0.299183	['PF01331', 'PF03919']
Q86US8_568_1158	Q86US8	SMG6	Telomerase-binding protein EST1A	0.349112	0.795306	0.40121	0.426311	30	False	True	95.751	1.94444	False	['Phosphorylation']	False	0	[]	True	5.12342e-14	568	1158	505	93.1619	5.40464	0.250765	['PF10373', 'PF10374']
Q9BWV7_85_589	Q9BWV7	TTLL2	Probable tubulin polyglutamylase TTLL2	0.299	0.941714	0.508299	0.478196	28	False	False	93.8221	2.54286	False	[]	False	0	[]	True	5.14635e-14	85	589	372	92.6447	4.85225	0.252088	['PF03133']
Q9HA47_22_234	Q9HA47	UCK1	Uridine-cytidine kinase 1	0.263458	0.93767	0.639979	0.383058	39	False	True	97.7556	1.72393	False	['Methylation', 'Ubiquitylation', 'Phosphorylation']	False	0	[]	True	5.1955e-14	22	234	213	96.333	2.75984	0.281928	['PF00485']
Q9ULH1_23_297	Q9ULH1	ASAP1	Arf-GAP with SH3 domain, ANK repeat and PH domain-containing protein 1	0.238862	0.653143	0.455253	0.263496	61	False	False	91.432	3.22529	False	['Acetylation', 'Ubiquitylation', 'Phosphorylation']	False	0	[]	True	5.25985e-14	23	297	265	92.8582	7.03063	0.359372	['PF16746']
A0AVT1_38_1048	A0AVT1	UBA6	Ubiquitin-like modifier-activating enzyme 6	0.34204	0.943606	0.556929	0.401634	27	False	True	93.8393	2.1059	False	['Acetylation', 'Ubiquitylation']	False	0	[]	True	5.31513e-14	38	1048	1003	94.0785	7.91879	0.261803	['PF00899', 'PF09358', 'PF10585', 'PF16190', 'PF16191']
Q02763_24_539	Q02763	TEK	Angiopoietin-1 receptor	0.427656	0.670647	0.317443	0.3806	28	False	True	96.2393	1.99413	False	['Other']	True	2	['Glaucoma 3, primary congenital, E (GLC3E)']	True	5.39559e-14	24	539	505	91.4122	8.53158	0.281245	['PF00041', 'PF10430']
Q8TEQ8_33_442	Q8TEQ8	PIGO	GPI ethanolamine phosphate transferase 3	0.341373	0.945867	0.370253	0.631475	23	False	False	84.8096	2.81758	False	[]	True	1	['Hyperphosphatasia with intellectual disability syndrome 2 (HPMRS2)']	True	5.40295e-14	33	442	363	90.6301	4.35437	0.21472	['PF01663']
P18074_1_760	P18074	ERCC2	General transcription and DNA repair factor IIH helicase subunit XPD	0.23381	0.871057	0.577653	0.314274	34	False	True	86.3653	3.83772	True	[]	True	5	['Xeroderma pigmentosum complementation group D (XP-D)', 'Trichothiodystrophy 1, photosensitive (TTD1)']	True	5.43351e-14	1	760	720	89.1953	7.1206	0.239587	['PF06733', 'PF06777', 'PF13307']
O43688_3_247	O43688	PLPP2	Phospholipid phosphatase 2	0.34746	0.821272	0.375792	0.513821	27	True	False	97.6752	1.69342	False	[]	False	0	[]	True	5.46762e-14	3	247	239	94.0121	4.46106	0.302193	['PF01569']
Q5SQI0_1_192	Q5SQI0	ATAT1	Alpha-tubulin N-acetyltransferase 1	0.295483	0.813721	0.443184	0.473802	34	False	True	97.0468	2.17638	True	['Ubiquitylation']	False	0	[]	True	5.49463e-14	1	192	189	94.6789	3.96031	0.32525	['PF05301']
Q9Y3Z3_115_600	Q9Y3Z3	SAMHD1	Deoxynucleoside triphosphate triphosphohydrolase SAMHD1	0.334543	0.878368	0.378795	0.533975	23	True	True	97.5409	1.58147	False	['Ubiquitylation', 'Phosphorylation']	True	4	['Aicardi Goutieres syndrome (AGS)', 'Aicardi-Goutieres syndrome 5', 'Aicardi-Goutieres syndrome 5 (AGS5)']	True	5.51108e-14	115	600	481	96.1331	3.58377	0.253487	['PF01966']
Q96SB3_424_612	Q96SB3	PPP1R9B	Neurabin-2	0.313102	0.881163	0.596831	0.411604	47	False	False	87.3636	4.60426	False	['Ubiquitylation', 'Phosphorylation']	False	0	[]	True	5.57554e-14	424	612	178	89.4748	8.62446	0.422874	['PF00595', 'PF17817']
Q9P2E5_99_476	Q9P2E5	CHPF2	Chondroitin sulfate glucuronyltransferase	0.386635	0.642785	0.29423	0.395029	34	False	False	92.1406	3.05856	False	[]	False	0	[]	True	5.65735e-14	99	476	373	92.2618	7.96614	0.330671	[]
O15066_7_517	O15066	KIF3B	Kinesin-like protein KIF3B	0.243719	0.948788	0.650648	0.349589	39	False	True	86.331	3.56075	False	[]	True	1	['Retinitis pigmentosa 89', 'Retinitis pigmentosa 89 (RP89)']	True	5.69826e-14	7	517	344	89.0203	5.67575	0.255175	['PF00225']
Q02108_422_661	Q02108	GUCY1A1	Guanylate cyclase soluble subunit alpha-1	0.295138	0.943392	0.600906	0.415721	34	False	True	92.0885	2.94784	True	['Phosphorylation']	True	1	['Moyamoya disease 1', 'Moyamoya disease with early-onset achalasia']	True	5.71339e-14	422	661	240	92.4502	5.44522	0.340408	['PF00211']
Q9NPB8_1_634	Q9NPB8	GPCPD1	Glycerophosphocholine phosphodiesterase GPCPD1	0.388105	0.865981	0.320519	0.575313	22	False	False	96.4905	1.69649	False	['Phosphorylation']	False	0	[]	True	5.71527e-14	1	634	565	93.663	5.45549	0.239105	['PF00686', 'PF03009']
Q8IXJ6_55_356	Q8IXJ6	SIRT2	NAD-dependent protein deacetylase sirtuin-2	0.274184	0.912798	0.528292	0.45236	33	True	True	89.0542	3.13572	True	['Phosphorylation']	False	0	[]	True	5.7171e-14	55	356	288	94.1333	3.89428	0.272497	['PF02146']
P00439_22_451	P00439	PAH	Phenylalanine-4-hydroxylase	0.327105	0.920356	0.569661	0.390878	33	False	True	92.317	2.47759	False	[]	True	28	['Hyperphenylalaninemia', 'Inborn genetic diseases', 'Mild non-PKU hyperphenylalanemia', 'Hyperphenylalaninemia (HPA)', 'Phenylketonuria (PKU)']	True	5.74375e-14	22	451	416	92.2539	6.34634	0.264262	['PF00351', 'PF01842']
Q9P2W7_78_334	Q9P2W7	B3GAT1	Galactosylgalactosylxylosylprotein 3-beta-glucuronosyltransferase 1	0.334788	0.884319	0.444004	0.511422	26	True	True	97.7915	1.70636	False	[]	False	0	[]	True	5.78379e-14	78	334	250	96.5804	3.05867	0.297003	['PF03360']
P98194_256_905	P98194	ATP2C1	Calcium-transporting ATPase type 2C member 1	0.218946	0.948902	0.629174	0.362726	39	False	False	82.1974	3.25786	False	[]	True	7	['Familial benign pemphigus (BCPM)', 'Hailey-Hailey disease (HHD)']	True	5.79475e-14	256	905	456	86.7866	6.82641	0.233951	['PF00689', 'PF00702']
Q8IWA4_5_735	Q8IWA4	MFN1	Mitofusin-1	0.307668	0.849781	0.434162	0.442067	28	False	False	86.7896	4.17908	True	['Phosphorylation']	False	0	[]	True	5.80761e-14	5	735	567	88.7787	12.8442	0.289674	['PF00350', 'PF04799']
Q8WYA1_176_529	Q8WYA1	ARNTL2	Aryl hydrocarbon receptor nuclear translocator-like protein 2	0.266577	0.946613	0.621634	0.409656	37	False	True	91.5668	3.24397	False	[]	False	0	[]	True	5.829e-14	176	529	230	89.1937	6.87581	0.279096	['PF00989', 'PF14598']
Q8IVT5_605_880	Q8IVT5	KSR1	Kinase suppressor of Ras 1	0.280567	0.896413	0.515657	0.462346	33	True	True	89.9042	3.07117	False	['Phosphorylation']	False	0	[]	False	5.86303e-14	605	880	242	88.4398	5.07577	0.257836	['PF07714']
Q8TD08_4_346	Q8TD08	MAPK15	Mitogen-activated protein kinase 15	0.253926	0.92904	0.566889	0.425748	36	True	False	90.7428	2.65417	False	[]	False	0	[]	True	5.86821e-14	4	346	303	91.1893	4.71423	0.234211	['PF00069']
B1AKI9_295_463	B1AKI9	ISM1	Isthmin-1	0.339266	0.913716	0.593856	0.428437	37	False	False	92.7546	2.51249	False	['Phosphorylation']	False	0	[]	True	5.89543e-14	295	463	169	91.6095	3.55077	0.323205	['PF03782']
Q96Q89_58_481	Q96Q89	KIF20B	Kinesin-like protein KIF20B	0.306308	0.845721	0.42602	0.4717	28	False	False	88.5711	4.00446	False	[]	False	0	[]	True	5.9046e-14	58	481	344	89.0313	5.82411	0.223026	['PF00225']
O00750_334_1627	O00750	PIK3C2B	Phosphatidylinositol 4-phosphate 3-kinase C2 domain-containing subunit beta	0.36132	0.896207	0.373008	0.539116	23	False	False	87.6465	3.55974	False	[]	False	0	[]	True	5.91087e-14	334	1627	1031	89.096	10.0455	0.232538	['PF00168', 'PF00454', 'PF00613', 'PF00787', 'PF00792', 'PF00794']
Q8TB61_34_415	Q8TB61	SLC35B2	Adenosine 3'-phospho 5'-phosphosulfate transporter 1	0.257687	0.940996	0.534122	0.454023	27	False	False	91.3326	3.27531	False	['Ubiquitylation']	False	0	[]	True	6.03826e-14	34	415	319	88.8724	6.14673	0.256784	['PF08449']
O14841_299_722	O14841	OPLAH	5-oxoprolinase	0.295972	0.875174	0.489526	0.436091	31	False	False	83.091	3.29376	False	['Ubiquitylation']	True	1	['5-Oxoprolinase deficiency (OPLAHD)']	True	6.15249e-14	299	722	365	88.6488	7.45552	0.247079	['PF01968', 'PF19278']
Q14566_20_446	Q14566	MCM6	DNA replication licensing factor MCM6	0.281297	0.894611	0.637974	0.322672	44	False	True	84.6132	5.15475	True	['Methylation', 'Ubiquitylation', 'Phosphorylation']	False	0	[]	True	6.15282e-14	20	446	256	85.6481	6.87875	0.301513	['PF14551', 'PF17207']
P31152_8_332	P31152	MAPK4	Mitogen-activated protein kinase 4	0.293718	0.904514	0.596352	0.36604	37	True	False	89.7259	2.9279	False	['Ubiquitylation', 'Phosphorylation']	False	0	[]	True	6.1948e-14	8	332	293	90.6062	4.59323	0.23796	['PF00069']
P26572_103_445	P26572	MGAT1	Alpha-1,3-mannosyl-glycoprotein 2-beta-N-acetylglucosaminyltransferase	0.316223	0.878631	0.50802	0.432379	35	True	False	93.2226	2.67241	False	['Other', 'Glycosylation']	False	0	[]	True	6.2905e-14	103	445	340	96.9582	2.82047	0.254795	['PF03071']
O95376_54_491	O95376	ARIH2	E3 ubiquitin-protein ligase ARIH2	0.290337	0.852913	0.503317	0.396592	41	True	True	89.5756	3.02951	False	['Ubiquitylation']	False	0	[]	True	6.33661e-14	54	491	415	92.8114	6.56152	0.296374	['PF01485', 'PF19422']
Q86WT6_113_499	Q86WT6	TRIM69	E3 ubiquitin-protein ligase TRIM69	0.36375	0.817079	0.503091	0.352698	36	False	False	95.3411	2.6341	False	[]	True	1	[]	True	6.37724e-14	113	499	381	93.452	9.70514	0.385874	['PF00622', 'PF13765']
P51148_17_184	P51148	RAB5C	Ras-related protein Rab-5C	0.197437	0.969946	0.820492	0.238371	47	False	True	93.927	2.66301	True	['Acetylation', 'Ubiquitylation', 'Phosphorylation']	False	0	[]	True	6.39025e-14	17	184	168	95.4599	3.07625	0.294094	['PF00071']
Q8TAM2_5_541	Q8TAM2	TTC8	Tetratricopeptide repeat protein 8	0.350532	0.806765	0.471649	0.365249	33	False	False	95.2167	1.93471	False	[]	False	0	[]	False	6.58161e-14	5	541	468	90.4774	5.84358	0.282773	['PF13176', 'PF13432']
Q8NG66_23_298	Q8NG66	NEK11	Serine/threonine-protein kinase Nek11	0.340172	0.800346	0.548466	0.337024	48	True	False	86.2827	3.19058	False	['Ubiquitylation']	False	0	[]	True	6.61545e-14	23	298	234	90.3188	4.03844	0.24571	['PF00069']
Q17RB8_47_769	Q17RB8	LONRF1	LON peptidase N-terminal domain and RING finger protein 1	0.308967	0.814064	0.330771	0.512147	24	False	False	93.0812	2.10191	False	[]	False	0	[]	True	6.62221e-14	47	769	535	90.5266	9.83669	0.284251	['PF02190', 'PF13923', 'PF15227']
Q93099_2_440	Q93099	HGD	Homogentisate 1,2-dioxygenase	0.255103	0.867416	0.591642	0.322072	46	False	True	97.9257	1.74216	False	['Phosphorylation']	True	8	['Alkaptonuria (AKU)']	True	6.6923e-14	2	440	435	97.6339	2.84226	0.283917	['PF04209', 'PF20510']
Q8WVM7_85_1053	Q8WVM7	STAG1	Cohesin subunit SA-1	0.299524	0.90633	0.436863	0.486281	25	False	True	96.6248	2.0616	True	['Methylation', 'Phosphorylation']	True	3	['Intellectual disability, autosomal dominant 47', 'Intellectual developmental disorder, autosomal dominant 47 (MRD47)', 'STAG1-related disorder']	True	6.6935e-14	85	1053	948	93.0954	9.46838	0.271518	['PF08514']
P10746_1_261	P10746	UROS	Uroporphyrinogen-III synthase	0.372543	0.843	0.337131	0.56983	22	False	True	92.7427	3.65517	False	['Phosphorylation']	True	4	['Cutaneous porphyria', 'Congenital erythropoietic porphyria (CEP)']	True	6.72112e-14	1	261	258	93.9521	5.76299	0.312449	['PF02602']
Q8IZ69_167_590	Q8IZ69	TRMT2A	tRNA (uracil-5-)-methyltransferase homolog A	0.327848	0.888544	0.412858	0.518464	25	True	False	94.542	2.11712	False	['Ubiquitylation']	False	0	[]	True	6.75563e-14	167	590	406	94.9811	3.73832	0.242164	['PF05958']
Q9NQQ7_7_322	Q9NQQ7	SLC35C2	Solute carrier family 35 member C2	0.297906	0.841992	0.441811	0.457088	31	False	False	92.8197	2.46535	False	['Other', 'Phosphorylation']	False	0	[]	True	6.75862e-14	7	322	300	91.5605	4.65219	0.279633	['PF03151']
Q9BRC7_6_755	Q9BRC7	PLCD4	1-phosphatidylinositol 4,5-bisphosphate phosphodiesterase delta-4	0.326343	0.928506	0.475213	0.477151	26	True	False	95.0019	1.94615	False	[]	False	0	[]	True	6.8415e-14	6	755	696	93.7328	6.44948	0.250685	['PF00168', 'PF00169', 'PF00387', 'PF00388', 'PF09279', 'PF13202']
Q8N4C8_14_312	Q8N4C8	MINK1	Misshapen-like kinase 1	0.21652	0.870134	0.708698	0.222635	58	True	False	89.5659	3.41017	False	['Ubiquitylation', 'Phosphorylation']	False	0	[]	True	6.91918e-14	14	312	266	90.5485	4.84451	0.263827	['PF00069']
Q6ZU64_892_1637	Q6ZU64	CFAP65	Cilia- and flagella-associated protein 65	0.335618	0.608858	0.337331	0.298234	36	False	False	84.2144	5.06042	False	['Phosphorylation']	False	0	[]	True	6.96467e-14	892	1637	516	83.9589	13.3364	0.271395	[]
Q70CQ1_248_658	Q70CQ1	USP49	Ubiquitin carboxyl-terminal hydrolase 49	0.321975	0.879717	0.481518	0.450226	26	True	False	90.9112	2.37678	False	[]	False	0	[]	True	7.03978e-14	248	658	291	91.0476	5.60592	0.239596	['PF00443']
Q8TDD1_97_777	Q8TDD1	DDX54	ATP-dependent RNA helicase DDX54	0.260896	0.957939	0.686639	0.344685	33	False	False	85.3842	2.86887	False	['Phosphorylation']	True	1	['Intellectual disability']	True	7.05602e-14	97	777	217	89.4147	4.17993	0.245931	['PF00270', 'PF00271', 'PF08147']
Q9Y623_5_842	Q9Y623	MYH4	Myosin-4	0.242845	0.984069	0.599865	0.407048	33	False	False	81.57	4.07438	False	[]	False	0	[]	True	7.38621e-14	5	842	772	85.2504	10.2103	0.263523	['PF00063', 'PF02736']
Q9BQT8_8_299	Q9BQT8	SLC25A21	Mitochondrial 2-oxodicarboxylate carrier	0.290983	0.918601	0.601504	0.371275	34	False	False	92.8082	2.40779	False	[]	True	2	['Mitochondrial DNA depletion syndrome 18', 'Mitochondrial DNA depletion syndrome 18 (MTDPS18)']	True	7.42988e-14	8	299	286	90.6487	5.34923	0.295158	['PF00153']
O75339_218_1121	O75339	CILP	Cartilage intermediate layer protein 1	0.292439	0.965873	0.591135	0.403228	26	False	False	87.5869	3.36464	False	[]	False	0	[]	True	7.43064e-14	218	1121	466	88.437	12.0219	0.284885	['PF13927']
Q8ND76_58_312	Q8ND76	CCNY	Cyclin-Y	0.232343	0.99231	0.693357	0.346348	26	False	False	93.04	2.3003	False	[]	False	0	[]	True	7.44391e-14	58	312	234	91.6026	5.17243	0.313209	['PF00134']
Q9Y519_40_346	Q9Y519	TMEM184B	Transmembrane protein 184B	0.21474	0.891569	0.662508	0.296605	46	False	False	87.1	5.44844	False	[]	False	0	[]	True	7.48817e-14	40	346	244	87.2314	6.85146	0.250921	['PF03619']
Q684P5_87_478	Q684P5	RAP1GAP2	Rap1 GTPase-activating protein 2	0.335667	0.940446	0.504448	0.481342	26	False	False	95.5935	2.06464	False	[]	False	0	[]	True	7.54774e-14	87	478	366	92.4526	6.11018	0.276584	['PF02145']
Q9Y263_6_381	Q9Y263	PLAA	Phospholipase A-2-activating protein	0.312848	0.848409	0.448479	0.452241	31	False	False	94.3097	1.81779	False	['Ubiquitylation']	False	0	[]	True	7.55433e-14	6	381	360	92.8368	4.2605	0.236995	['PF00400']
Q9Y2E6_5_165	Q9Y2E6	DTX4	E3 ubiquitin-protein ligase DTX4	0.367517	0.55931	0.303171	0.347616	35	False	False	93.6854	2.43265	False	[]	False	0	[]	True	7.55439e-14	5	165	157	91.4691	4.04927	0.301721	['PF02825']
O14576_273_632	O14576	DYNC1I1	Cytoplasmic dynein 1 intermediate chain 1	0.271492	0.854748	0.607662	0.31604	48	False	False	86.7798	5.83963	False	[]	False	0	[]	True	7.56247e-14	273	632	312	87.0507	7.40365	0.206773	['PF00400']
P45974_2_857	P45974	USP5	Ubiquitin carboxyl-terminal hydrolase 5	0.32097	0.895315	0.418294	0.507413	23	True	True	85.2635	2.32457	True	['Other', 'Ubiquitylation']	False	0	[]	True	7.63295e-14	2	857	517	91.2877	6.59562	0.271285	['PF00443', 'PF00627', 'PF02148', 'PF17807']
P49821_29_464	P49821	NDUFV1	NADH dehydrogenase [ubiquinone] flavoprotein 1, mitochondrial	0.176512	0.939472	0.752905	0.230949	54	False	True	96.7213	2.17383	True	['Ubiquitylation', 'Phosphorylation']	True	9	['Mitochondrial complex I deficiency, nuclear type 4 (MC1DN4)', 'Mitochondrial complex I deficiency', 'Leigh syndrome (LS)', 'Mitochondrial complex 1 deficiency, nuclear type 4', 'Mitochondrial complex I deficiency, nuclear type 1 (MC1DN1)']	True	7.6367e-14	29	464	436	97.231	3.15695	0.242184	['PF01512', 'PF10531', 'PF10589']
Q9H2K8_8_310	Q9H2K8	TAOK3	Serine/threonine-protein kinase TAO3	0.214512	0.898407	0.635182	0.331469	49	True	True	89.3808	2.28409	False	['Ubiquitylation', 'Phosphorylation']	False	0	[]	True	7.6414e-14	8	310	294	92.0535	3.67577	0.251512	['PF00069']
Q14669_437_1106	Q14669	TRIP12	E3 ubiquitin-protein ligase TRIP12	0.231931	0.808424	0.606193	0.264517	77	False	False	87.2353	4.26607	False	['Phosphorylation']	True	3	['Clark-Baraitser syndrome']	True	7.64551e-14	437	1106	437	87.717	9.5603	0.236358	[]
Q9BX26_6_394	Q9BX26	SYCP2	Synaptonemal complex protein 2	0.310444	0.77696	0.434328	0.376759	25	False	False	88.99	3.60208	False	[]	False	0	[]	True	7.71892e-14	6	394	381	91.2567	6.04032	0.256589	['PF18581', 'PF18584']
O75688_3_372	O75688	PPM1B	Protein phosphatase 1B	0.300781	0.947938	0.485827	0.510856	25	False	True	97.8684	1.48672	False	['Phosphorylation']	False	0	[]	True	7.78842e-14	3	372	359	96.5346	3.14704	0.257016	['PF00481', 'PF07830']
Q13085_657_2310	Q13085	ACACA	Acetyl-CoA carboxylase 1	0.295704	0.808451	0.501698	0.325301	39	False	True	86.4403	3.13754	False	['Acetylation', 'Ubiquitylation']	False	0	[]	True	7.8334e-14	657	2310	920	89.267	10.7364	0.262542	['PF00364', 'PF01039', 'PF08326']
Q6ZNA5_186_590	Q6ZNA5	FRRS1	Ferric-chelate reductase 1	0.378211	0.767874	0.288745	0.517847	24	False	False	94.9229	2.11354	False	[]	False	0	[]	True	7.8575e-14	186	590	392	92.5067	6.73346	0.297266	[]
Q8TB22_60_785	Q8TB22	SPATA20	Spermatogenesis-associated protein 20	0.333594	0.930495	0.4141	0.544278	25	False	False	94.066	3.03872	False	[]	False	0	[]	True	7.87025e-14	60	785	722	94.7753	4.88788	0.226803	['PF03190']
Q15573_50_446	Q15573	TAF1A	TATA box-binding protein-associated factor RNA polymerase I subunit A	0.398762	0.757725	0.395445	0.403222	33	False	False	95.7873	2.3787	False	[]	False	0	[]	True	7.96149e-14	50	446	390	92.3187	7.6426	0.302227	['PF14929']
Q9Y2I7_592_2095	Q9Y2I7	PIKFYVE	1-phosphatidylinositol 3-phosphate 5-kinase	0.286773	0.798676	0.382268	0.432077	26	False	True	84.9304	4.22663	False	['Ubiquitylation', 'Phosphorylation']	False	0	[]	True	8.00594e-14	592	2095	930	89.7478	11.4904	0.243411	['PF00118', 'PF01504']
Q9UPT6_644_1334	Q9UPT6	MAPK8IP3	C-Jun-amino-terminal kinase-interacting protein 3	0.23757	0.660835	0.477662	0.23053	53	False	False	90.5496	3.11492	False	[]	True	1	['Neurodevelopmental disorder with or without variable brain abnormalities; NEDBA', 'Inborn genetic diseases', 'Neurodevelopmental disorder with or without variable brain abnormalities (NEDBA)']	True	8.01299e-14	644	1334	363	90.3274	5.10828	0.187658	['PF19056']
P12821_641_1230	P12821	ACE	Angiotensin-converting enzyme	0.255579	0.585003	0.333474	0.277972	41	True	True	94.2346	2.87388	True	['Other']	False	0	[]	True	8.09471e-14	641	1230	589	94.4047	4.61794	0.22731	['PF01401']
P09237_26_262	P09237	MMP7	Matrilysin	0.261754	0.852312	0.665801	0.335721	72	False	True	94.6217	2.52976	True	['Acetylation']	False	0	[]	True	8.10032e-14	26	262	218	93.8714	3.73962	0.288901	['PF00413', 'PF01471']
Q12979_292_845	Q12979	ABR	Active breakpoint cluster region-related protein	0.331921	0.801901	0.359822	0.479132	29	False	False	88.2245	3.20428	False	[]	False	0	[]	True	8.17527e-14	292	845	469	88.6255	9.10559	0.25067	['PF00168', 'PF00169', 'PF00620']
Q9NQX1_488_597	Q9NQX1	PRDM5	PR domain zinc finger protein 5	0.223682	0.949368	0.778386	0.252645	32	False	False	87.3187	3.66055	False	['Phosphorylation']	False	0	[]	True	8.21919e-14	488	597	110	89.2695	7.2267	0.443912	['PF00096']
P60174_4_249	P60174	TPI1	Triosephosphate isomerase	0.299353	0.909406	0.619101	0.391912	42	True	True	96.3457	2.26094	True	['Other', 'Ubiquitylation', 'Acetylation', 'Phosphorylation', 'Methylation']	True	3	['Triosephosphate isomerase deficiency (TPID)']	True	8.3153e-14	4	249	246	97.3596	2.44798	0.275987	['PF00121']
Q9UL25_15_192	Q9UL25	RAB21	Ras-related protein Rab-21	0.230976	0.921401	0.640423	0.370775	31	False	True	89.4713	4.218	True	['Phosphorylation']	False	0	[]	True	8.33298e-14	15	192	171	93.6162	3.95317	0.299864	['PF00071']
Q9NUQ8_157_706	Q9NUQ8	ABCF3	ATP-binding cassette sub-family F member 3	0.2852	0.93852	0.563392	0.406111	28	False	False	83.5282	5.36633	False	['Ubiquitylation']	False	0	[]	True	8.37739e-14	157	706	490	88.0463	7.88908	0.279237	['PF00005', 'PF12848']
P08069_989_1285	P08069	IGF1R	Insulin-like growth factor 1 receptor	0.308674	0.827239	0.530934	0.356294	33	True	True	87.5903	2.90138	True	['Acetylation', 'Ubiquitylation']	True	2	['Growth delay due to insulin-like growth factor I resistance', 'Inborn genetic diseases']	True	8.39568e-14	989	1285	254	88.2276	5.13402	0.252569	['PF07714']
Q02156_403_731	Q02156	PRKCE	Protein kinase C epsilon type	0.22347	0.978052	0.730582	0.29455	39	True	False	89.4733	2.52156	False	['Sumoylation', 'Phosphorylation']	True	1	[]	True	8.4215e-14	403	731	326	92.5507	3.82877	0.250523	['PF00069', 'PF00433']
Q9NQ11_424_1171	Q9NQ11	ATP13A2	Polyamine-transporting ATPase 13A2	0.31964	0.909984	0.423039	0.520179	23	True	True	82.1096	2.85936	False	['Ubiquitylation']	False	0	[]	True	8.44261e-14	424	1171	493	87.7193	6.7319	0.23038	['PF00702']
P33402_462_700	P33402	GUCY1A2	Guanylate cyclase soluble subunit alpha-2	0.319074	0.935985	0.578146	0.426314	31	False	False	90.2403	3.00312	False	[]	False	0	[]	True	8.54574e-14	462	700	239	91.9233	5.62997	0.34711	['PF00211']
Q9NQZ5_80_325	Q9NQZ5	STARD7	StAR-related lipid transfer protein 7, mitochondrial	0.295342	0.7961	0.437573	0.433409	33	False	False	93.3927	2.28292	False	[]	False	0	[]	True	8.57239e-14	80	325	214	90.4661	4.5044	0.288831	['PF01852']
Q96KB5_36_320	Q96KB5	PBK	Lymphokine-activated killer T-cell-originated protein kinase	0.345367	0.945619	0.493878	0.514887	26	True	True	90.6135	3.91302	True	['Acetylation', 'Ubiquitylation', 'Sumoylation', 'Phosphorylation']	False	0	[]	True	8.58047e-14	36	320	264	92.8095	4.79326	0.289945	['PF00069']
Q2Y0W8_94_408	Q2Y0W8	SLC4A8	Electroneutral sodium bicarbonate exchanger 1	0.257403	0.897547	0.610614	0.373013	39	False	True	82.3377	4.21006	False	['Phosphorylation']	False	0	[]	True	8.60998e-14	94	408	218	85.6518	5.2623	0.225124	['PF07565']
P49189_1_494	P49189	ALDH9A1	4-trimethylaminobutyraldehyde dehydrogenase	0.307451	0.907877	0.501797	0.443372	27	True	True	98.5767	1.41632	False	['Phosphorylation']	False	0	[]	False	8.62955e-14	1	494	494	98.2659	2.91599	0.240527	['PF00171']
P09884_329_1244	P09884	POLA1	DNA polymerase alpha catalytic subunit	0.2687	0.946704	0.494254	0.467249	21	False	True	90.1752	2.76236	False	['Ubiquitylation', 'Phosphorylation']	False	0	[]	True	8.64211e-14	329	1244	860	91.5092	7.85682	0.245401	['PF00136', 'PF03104']
Q92481_224_435	Q92481	TFAP2B	Transcription factor AP-2-beta	0.229044	0.932041	0.660775	0.334987	35	False	False	87.8471	5.3169	False	['Ubiquitylation', 'Phosphorylation']	True	4	['Char syndrome (CHAR)']	True	8.68254e-14	224	435	212	93.2229	4.64368	0.353649	['PF03299']
Q86T65_669_1001	Q86T65	DAAM2	Disheveled-associated activator of morphogenesis 2	0.308438	0.916441	0.49927	0.462046	27	False	False	91.3693	2.0893	False	[]	False	0	[]	True	8.72846e-14	669	1001	329	92.1552	6.81717	0.315737	['PF02181']
P53007_95_288	P53007	SLC25A1	Tricarboxylate transport protein, mitochondrial	0.249544	0.911076	0.662096	0.341194	40	False	False	79.5373	6.91662	False	['Acetylation', 'Ubiquitylation', 'Phosphorylation']	True	6	['2-hydroxyglutaric aciduria', 'Myasthenic syndrome, congenital, 23, presynaptic', 'D,L-2-hydroxyglutaric aciduria (D2L2AD)', 'Combined D-2- and L-2-hydroxyglutaric aciduria (D2L2AD)', 'Myasthenic syndrome, congenital, 23, presynaptic (CMS23)']	True	8.85887e-14	95	288	174	81.0039	8.75768	0.320172	['PF00153']
P53778_7_354	P53778	MAPK12	Mitogen-activated protein kinase 12	0.293378	0.943051	0.609015	0.38566	34	True	True	88.9059	3.63356	True	[]	False	0	[]	True	9.02068e-14	7	354	327	92.6126	4.51408	0.281493	['PF00069']
Q8WTT2_203_750	Q8WTT2	NOC3L	Nucleolar complex protein 3 homolog	0.303727	0.767526	0.404353	0.396859	32	False	False	83.5881	4.69062	False	['Phosphorylation']	False	0	[]	True	9.05361e-14	203	750	487	87.1736	9.76002	0.273153	['PF03914', 'PF07540']
Q9UHY1_54_404	Q9UHY1	NRBP1	Nuclear receptor-binding protein	0.202952	0.790029	0.537625	0.312556	51	False	False	89.6271	2.95663	False	['Acetylation', 'Phosphorylation']	False	0	[]	True	9.06407e-14	54	404	307	86.5796	8.15812	0.304277	['PF07714']
Q8N6M6_4_819	Q8N6M6	AOPEP	Aminopeptidase O	0.283007	0.813414	0.418031	0.417538	26	True	False	94.5531	2.12914	False	['Phosphorylation']	False	0	[]	True	9.09256e-14	4	819	681	92.9043	5.85229	0.227438	['PF01433', 'PF09127']
P05093_24_506	P05093	CYP17A1	Steroid 17-alpha-hydroxylase/17,20 lyase	0.26423	0.826411	0.448938	0.412933	31	False	True	96.2932	1.72716	False	[]	True	6	['17-alpha-hydroxylase/17,20-lyase deficiency, combined complete', 'Congenital adrenal hyperplasia (CAH)', 'Adrenal hyperplasia 5 (AH5)', 'Deficiency of steroid 17-alpha-monooxygenase']	True	9.21085e-14	24	506	469	93.6249	4.3296	0.250014	['PF00067']
Q6ZMD2_38_480	Q6ZMD2	SPNS3	Protein spinster homolog 3	0.343722	0.85024	0.385565	0.504734	25	False	False	91.7012	2.4456	False	[]	False	0	[]	True	9.25496e-14	38	480	427	93.4128	4.47593	0.242427	[]
O14983_1_992	O14983	ATP2A1	Sarcoplasmic/endoplasmic reticulum calcium ATPase 1	0.26068	0.970847	0.693543	0.292399	27	True	False	82.9859	3.91152	False	['Ubiquitylation', 'Phosphorylation']	False	0	[]	True	9.30342e-14	1	992	727	89.1986	8.12859	0.242583	['PF00122', 'PF00689', 'PF00690', 'PF08282', 'PF13246']
Q9NRZ9_212_455	Q9NRZ9	HELLS	Lymphoid-specific helicase	0.245149	0.932078	0.58363	0.452685	35	False	False	82.0406	4.02457	False	[]	False	0	[]	True	9.3059e-14	212	455	203	85.9748	5.46827	0.204532	['PF00176']
P34897_42_504	P34897	SHMT2	Serine hydroxymethyltransferase, mitochondrial	0.31862	0.940546	0.593473	0.384562	31	False	True	98.1261	1.48252	True	['Other', 'Ubiquitylation', 'Phosphorylation']	False	0	[]	True	9.36633e-14	42	504	463	97.8409	2.68141	0.261164	['PF00464']
Q9BZQ4_5_304	Q9BZQ4	NMNAT2	Nicotinamide/nicotinic acid mononucleotide adenylyltransferase 2	0.353316	0.775081	0.384401	0.475373	31	False	False	96.3458	2.16035	False	[]	True	1	['Inborn genetic diseases']	True	9.39425e-14	5	304	220	94.948	3.77643	0.285427	['PF01467']
Q16720_94_1060	Q16720	ATP2B3	Plasma membrane calcium-transporting ATPase 3	0.19445	0.942171	0.666494	0.306139	40	True	False	82.4463	3.63469	False	['Ubiquitylation', 'Phosphorylation']	True	1	['Spinocerebellar ataxia, X-linked 1 (SCAX1)']	True	9.41571e-14	94	1060	553	85.5435	7.28667	0.228043	['PF00122', 'PF00689', 'PF08282', 'PF13246']
Q6ZRP7_54_571	Q6ZRP7	QSOX2	Sulfhydryl oxidase 2	0.356683	0.918738	0.329974	0.622453	21	False	False	96.9648	1.41474	False	['Other']	False	0	[]	True	9.44389e-14	54	571	492	92.6898	5.72218	0.274995	[]
Q96EN8_29_490	Q96EN8	MOCOS	Molybdenum cofactor sulfurase	0.353693	0.899517	0.444052	0.494865	25	True	False	96.258	2.19328	False	['Other']	True	1	['Xanthinuria type II']	True	9.47321e-14	29	490	449	93.985	4.53205	0.243995	['PF00266']
Q86TU7_20_503	Q86TU7	SETD3	Actin-histidine N-methyltransferase	0.47967	0.794538	0.310131	0.514427	22	False	True	98.4641	1.46653	True	[]	False	0	[]	True	9.48429e-14	20	503	484	97.5064	3.55131	0.278029	['PF00856', 'PF09273']
O14578_1363_1901	O14578	CIT	Citron Rho-interacting kinase	0.360695	0.641233	0.365273	0.32047	35	False	False	82.7323	4.14571	False	[]	False	0	[]	True	9.65514e-14	1363	1901	321	85.4906	5.78085	0.246858	['PF00169', 'PF00780']
Q7Z769_9_305	Q7Z769	SLC35E3	Solute carrier family 35 member E3	0.245408	0.939013	0.611038	0.376564	32	False	False	93.8994	2.64434	False	[]	False	0	[]	True	9.66068e-14	9	305	292	91.5682	5.15338	0.280698	['PF03151']
Q8IXI2_2_581	Q8IXI2	RHOT1	Mitochondrial Rho GTPase 1	0.341041	0.824746	0.473411	0.380268	35	False	True	92.9411	3.25118	False	['Phosphorylation']	False	0	[]	True	9.82884e-14	2	581	577	94.9107	6.28394	0.279973	['PF00071', 'PF08355', 'PF08356']
P56696_75_210	P56696	KCNQ4	Potassium voltage-gated channel subfamily KQT member 4	0.313709	0.76363	0.46795	0.424566	34	False	True	85.9768	3.51782	True	[]	False	0	[]	True	9.91239e-14	75	210	120	87.3072	4.6411	0.362245	['PF00520']
P33992_315_648	P33992	MCM5	DNA replication licensing factor MCM5	0.156836	0.974416	0.778135	0.252199	49	False	True	82.6347	4.10283	True	['Ubiquitylation']	True	1	['Meier-Gorlin syndrome 8 (MGORS8)', 'Meier-Gorlin syndrome 8']	True	9.97787e-14	315	648	293	84.6263	5.798	0.268689	['PF00493', 'PF17855']
Q96KS0_169_388	Q96KS0	EGLN2	Prolyl hydroxylase EGLN2	0.293286	0.94044	0.527649	0.517627	32	False	True	93.4094	2.29629	False	[]	False	0	[]	True	1.00025e-13	169	388	209	94.3346	3.14065	0.249018	['PF13640']
Q9H3Y6_222_488	Q9H3Y6	SRMS	Tyrosine-protein kinase Srms	0.308192	0.952017	0.616153	0.435097	39	True	False	90.9349	2.83688	False	[]	False	0	[]	True	1.00185e-13	222	488	238	93.5775	3.27066	0.26631	['PF07714']
Q13275_28_706	Q13275	SEMA3F	Semaphorin-3F	0.221315	0.965347	0.782698	0.217665	74	False	False	95.5464	3.33713	False	['Acetylation', 'Other']	False	0	[]	True	1.01275e-13	28	706	621	93.5465	7.08215	0.261967	['PF01403']
P31327_43_1493	P31327	CPS1	Carbamoyl-phosphate synthase [ammonia], mitochondrial	0.291029	0.90233	0.496161	0.417032	23	False	True	91.9713	2.56181	False	['Phosphorylation']	True	7	['Pulmonary hypertension, neonatal, susceptibility to (PHN)', 'Carbamoyl phosphate synthetase 1 deficiency (CPS1D)', 'Congenital hyperammonemia, type I']	True	1.02733e-13	43	1493	1430	96.3056	5.17399	0.193835	['PF00117', 'PF00988', 'PF02142', 'PF02786', 'PF02787']
Q02252_27_521	Q02252	ALDH6A1	Methylmalonate-semialdehyde dehydrogenase [acylating], mitochondrial	0.250849	0.964234	0.645402	0.353512	31	True	False	97.3713	1.85494	False	['Acetylation', 'Other']	False	0	[]	True	1.04271e-13	27	521	488	97.4197	3.20467	0.228563	['PF00171']
A8K2U0_787_1453	A8K2U0	A2ML1	Alpha-2-macroglobulin-like protein 1	0.388255	0.825184	0.351631	0.504511	27	False	False	84.4444	4.18573	False	['Other']	False	0	[]	True	1.04621e-13	787	1453	592	86.1428	10.3637	0.238012	['PF07677', 'PF07678']
P30532_41_456	P30532	CHRNA5	Neuronal acetylcholine receptor subunit alpha-5	0.243899	0.839745	0.60126	0.293157	58	False	False	89.2429	4.03683	False	['Other']	False	0	[]	True	1.04679e-13	41	456	379	89.4394	8.31906	0.328673	['PF02931', 'PF02932']
Q9GZN1_1_396	Q9GZN1	ACTR6	Actin-related protein 6	0.288785	0.849218	0.48739	0.412711	36	False	True	93.6564	2.99005	True	['Ubiquitylation']	False	0	[]	True	1.06804e-13	1	396	383	94.4687	5.51985	0.261168	['PF00022']
A2A2Y4_30_358	A2A2Y4	FRMD3	FERM domain-containing protein 3	0.284356	0.870614	0.482843	0.439363	31	False	False	91.8065	2.54287	False	['Phosphorylation']	False	0	[]	True	1.07563e-13	30	358	323	93.0572	4.33621	0.269452	['PF00373', 'PF08736', 'PF09379', 'PF09380']
Q9UKQ9_21_250	Q9UKQ9	KLK9	Kallikrein-9	0.20495	0.953783	0.790458	0.257115	58	True	False	94.2078	3.38317	False	['Other', 'Phosphorylation']	False	0	[]	True	1.08912e-13	21	250	230	95.9453	3.10441	0.27539	['PF00089']
Q14728_20_445	Q14728	MFSD10	Major facilitator superfamily domain-containing protein 10	0.288904	0.873415	0.424417	0.493897	28	False	True	96.2229	1.77538	False	[]	False	0	[]	True	1.09362e-13	20	445	426	95.2331	3.29947	0.236193	['PF07690']
Q7Z4T9_217_383	Q7Z4T9	CFAP91	Cilia- and flagella-associated protein 91	0.271696	0.678274	0.419822	0.334096	36	False	False	84.4447	4.05455	False	[]	False	0	[]	True	1.10064e-13	217	383	166	88.3493	11.8035	0.53882	['PF14738']
Q96HW7_43_589	Q96HW7	INTS4	Integrator complex subunit 4	0.277044	0.830785	0.376302	0.483719	22	False	True	90.6918	2.01219	True	[]	False	0	[]	True	1.11646e-13	43	589	475	91.5419	7.40773	0.258661	['PF13646', 'PF20168']
Q9HCS2_17_520	Q9HCS2	CYP4F12	Cytochrome P450 4F12	0.316854	0.926044	0.380617	0.580665	23	False	False	95.6457	1.70945	False	['Phosphorylation']	False	0	[]	True	1.11887e-13	17	520	487	93.9559	4.60374	0.257319	['PF00067']
Q15120_13_400	Q15120	PDK3	[Pyruvate dehydrogenase (acetyl-transferring)] kinase isozyme 3, mitochondrial	0.329511	0.882476	0.498708	0.437965	37	False	True	94.473	2.39335	False	['Phosphorylation']	True	1	['Charcot-Marie-Tooth disease, X-linked dominant, 6 (CMTX6)', 'Charcot-Marie-Tooth disease X-linked dominant 6', 'Inborn genetic diseases']	True	1.12274e-13	13	400	376	94.3908	4.58147	0.29991	['PF02518', 'PF10436']
Q9HAQ2_3_378	Q9HAQ2	KIF9	Kinesin-like protein KIF9	0.267654	0.921582	0.572535	0.39307	28	False	True	87.35	3.05663	False	[]	False	0	[]	True	1.12723e-13	3	378	327	90.6381	5.98613	0.265494	['PF00225']
Q9BY66_7_854	Q9BY66	KDM5D	Lysine-specific demethylase 5D	0.317174	0.966703	0.506352	0.48458	23	False	False	90.2561	2.78771	False	[]	False	0	[]	True	1.12753e-13	7	854	579	88.9128	9.58881	0.246689	['PF00628', 'PF01388', 'PF02373', 'PF02375', 'PF02928']
P50570_8_737	P50570	DNM2	Dynamin-2	0.200215	0.918744	0.724264	0.246276	53	False	False	89.9057	4.13638	False	['Acetylation', 'Ubiquitylation', 'Phosphorylation']	True	1	['Autosomal dominant centronuclear myopathy', 'Charcot-Marie-Tooth disease dominant intermediate B (CMTDIB)', 'Peripheral neuropathy', 'Inborn genetic diseases']	True	1.13365e-13	8	737	321	89.1074	6.77328	0.272876	['PF00169', 'PF00350', 'PF01031', 'PF02212']
A2A3N6_29_400	A2A3N6	PIPSL	Putative PIP5K1A and PSMD4-like protein	0.235868	0.661541	0.457694	0.237651	33	False	False	86.7139	3.74766	False	[]	False	0	[]	False	1.14011e-13	29	400	291	88.2688	5.94259	0.256766	['PF01504']
Q9UG22_21_315	Q9UG22	GIMAP2	GTPase IMAP family member 2	0.328154	0.905133	0.529912	0.433849	30	False	True	95.1897	2.17811	False	['Ubiquitylation', 'Phosphorylation']	False	0	[]	True	1.14186e-13	21	315	285	94.3387	7.38443	0.346862	['PF04548']
Q7Z449_57_544	Q7Z449	CYP2U1	Cytochrome P450 2U1	0.403052	0.819945	0.484158	0.374491	37	False	False	96.4559	1.64522	False	[]	True	3	['Spastic paraplegia', 'Inborn genetic diseases', 'Spastic paraplegia 56, autosomal recessive, with or without pseudoxanthoma elasticum (SPG56)', 'Hereditary spastic paraplegia 56', 'Hereditary spastic paraplegia']	True	1.15177e-13	57	544	459	93.9787	3.83821	0.250363	['PF00067']
Q8WWQ0_164_757	Q8WWQ0	PHIP	PH-interacting protein	0.282338	0.909782	0.490714	0.454215	26	False	False	89.2192	2.3324	False	[]	False	0	[]	True	1.15332e-13	164	757	474	92.4281	5.0585	0.217755	['PF00400']
Q99943_2_267	Q99943	AGPAT1	1-acyl-sn-glycerol-3-phosphate acyltransferase alpha	0.420846	0.791626	0.324841	0.530207	25	False	False	92.8784	2.7752	False	['Ubiquitylation']	False	0	[]	True	1.1568e-13	2	267	266	93.9231	5.50242	0.301467	['PF01553']
Q9Y4B6_9_1393	Q9Y4B6	DCAF1	DDB1- and CUL4-associated factor 1	0.381876	0.803867	0.44394	0.377091	33	False	True	91.8018	2.89302	True	[]	False	0	[]	True	1.16333e-13	9	1393	969	90.8261	12.4857	0.234296	[]
Q9H257_8_242	Q9H257	CARD9	Caspase recruitment domain-containing protein 9	0.218049	0.943931	0.661656	0.348693	40	False	True	90.209	3.79838	False	['Phosphorylation']	True	4	['Predisposition to invasive fungal disease due to CARD9 deficiency', 'Immunodeficiency 103, susceptibility to fungal infections (IMD103)']	True	1.16441e-13	8	242	235	93.0861	11.8459	0.42971	['PF00619']
Q86TL0_86_438	Q86TL0	ATG4D	Cysteine protease ATG4D	0.334532	0.874375	0.475305	0.468182	31	True	False	94.3823	2.58918	False	[]	True	1	[]	True	1.17971e-13	86	438	311	94.2743	3.67648	0.242003	['PF03416']
Q86VD7_29_317	Q86VD7	SLC25A42	Mitochondrial coenzyme A transporter SLC25A42	0.276547	0.924757	0.544244	0.438496	32	False	False	96.2316	2.28701	False	['Methylation']	False	0	[]	True	1.18194e-13	29	317	287	93.7526	5.00322	0.33399	['PF00153']
P02675_142_489	P02675	FGB	Fibrinogen beta chain	0.252941	0.806733	0.527288	0.32957	40	False	True	97.099	2.18375	True	['Other', 'Phosphorylation']	False	0	[]	True	1.18647e-13	142	489	348	96.23	6.47555	0.341142	['PF00147']
Q9H3H1_22_431	Q9H3H1	TRIT1	tRNA dimethylallyltransferase	0.358832	0.70545	0.36793	0.377299	33	False	False	96.0164	2.10643	False	[]	True	1	['Combined oxidative phosphorylation deficiency 35 (COXPD35)', 'TRIT1 Deficiency']	True	1.19045e-13	22	431	389	92.5552	6.52632	0.286929	['PF01715', 'PF12171']
Q9UPR0_132_1099	Q9UPR0	PLCL2	Inactive phospholipase C-like protein 2	0.291369	0.816319	0.462202	0.377129	36	False	False	91.5564	3.40895	False	[]	False	0	[]	True	1.19065e-13	132	1099	782	92.3503	8.35093	0.24325	['PF00168', 'PF00387', 'PF00388', 'PF09279', 'PF16457']
O14974_34_290	O14974	PPP1R12A	Protein phosphatase 1 regulatory subunit 12A	0.404149	0.858128	0.467124	0.451517	26	False	False	95.52	2.7213	False	[]	False	0	[]	True	1.19515e-13	34	290	257	94.5842	5.00692	0.309208	['PF12796']
O95163_1_1332	O95163	ELP1	Elongator complex protein 1	0.31287	0.895446	0.354258	0.554496	21	False	True	91.3533	2.44082	False	[]	True	2	['Familial dysautonomia (HSAN3)']	True	1.20016e-13	1	1332	1132	89.7227	16.2342	0.254293	['PF04762']
P48751_316_613	P48751	SLC4A3	Anion exchange protein 3	0.233038	0.859359	0.565614	0.420003	49	False	False	84.6357	4.53873	False	['Ubiquitylation', 'Phosphorylation']	False	0	[]	True	1.20102e-13	316	613	211	87.7645	5.0364	0.27443	['PF07565']
Q96ST3_603_1083	Q96ST3	SIN3A	Paired amphipathic helix protein Sin3a	0.308953	0.793152	0.521031	0.319985	54	False	False	90.7922	3.11046	False	['Acetylation', 'Ubiquitylation', 'Phosphorylation']	True	1	[]	True	1.21399e-13	603	1083	426	91.5541	8.30148	0.296955	[]
O00443_379_1682	O00443	PIK3C2A	Phosphatidylinositol 4-phosphate 3-kinase C2 domain-containing subunit alpha	0.377462	0.882545	0.380877	0.5177	24	False	False	86.6317	3.22587	False	[]	False	0	[]	True	1.21619e-13	379	1682	1006	88.6709	10.0917	0.232725	['PF00168', 'PF00454', 'PF00613', 'PF00787', 'PF00792', 'PF00794']
A8MVJ9_30_346	A8MVJ9		Putative histone PARylation factor 1-like	0.348478	0.799599	0.355855	0.496187	26	False	False	96.5115	1.84334	False	[]	False	0	[]	False	1.21797e-13	30	346	303	94.1948	3.56973	0.284309	['PF10228']
P07948_66_501	P07948	LYN	Tyrosine-protein kinase Lyn	0.278357	0.928244	0.492657	0.475053	27	True	True	88.3393	3.34047	False	['Phosphorylation']	False	0	[]	True	1.22026e-13	66	501	418	92.744	6.54773	0.281201	['PF00017', 'PF00018', 'PF07714']
P32238_40_385	P32238	CCKAR	Cholecystokinin receptor type A	0.36211	0.86651	0.462145	0.465402	32	False	True	90.2631	5.24424	True	['Other', 'Acetylation']	False	0	[]	True	1.22204e-13	40	385	293	93.1825	5.69232	0.291522	['PF00001']
Q92797_551_1100	Q92797	SYMPK	Symplekin	0.35045	0.766917	0.452422	0.344325	35	False	True	87.7534	3.73184	False	['Ubiquitylation']	False	0	[]	True	1.22258e-13	551	1100	521	88.5377	12.7565	0.28698	['PF12295']
P22694_15_351	P22694	PRKACB	cAMP-dependent protein kinase catalytic subunit beta	0.247825	0.992315	0.632476	0.395359	23	True	False	96.8757	1.57694	False	['Phosphorylation']	False	0	[]	True	1.23552e-13	15	351	337	96.8768	3.35715	0.27127	['PF00069']
P46459_219_490	P46459	NSF	Vesicle-fusing ATPase	0.222666	0.945959	0.761721	0.265019	57	False	False	86.4239	4.59083	False	['Methylation', 'Ubiquitylation', 'Phosphorylation']	False	0	[]	True	1.24342e-13	219	490	248	86.0862	6.35384	0.283579	['PF00004', 'PF17862']
Q4ZG55_1371_1949	Q4ZG55	GREB1	Protein GREB1	0.282365	0.74917	0.584836	0.190226	49	False	False	83.1339	4.36252	False	[]	False	0	[]	True	1.24723e-13	1371	1949	481	87.1288	7.32139	0.219503	['PF20267']
Q8NDL9_1_601	Q8NDL9	AGBL5	Cytosolic carboxypeptidase-like protein 5	0.340544	0.926945	0.545714	0.413297	27	True	False	94.1589	2.47723	False	['Phosphorylation']	False	0	[]	True	1.25813e-13	1	601	501	94.9965	4.33372	0.230441	['PF00246', 'PF18027']
P51955_3_285	P51955	NEK2	Serine/threonine-protein kinase Nek2	0.252181	0.902589	0.623209	0.342574	38	True	True	87.9229	3.06371	False	['Ubiquitylation']	False	0	[]	True	1.25975e-13	3	285	251	91.7248	4.11797	0.284855	['PF00069']
P16144_28_492	P16144	ITGB4	Integrin beta-4	0.285154	0.833311	0.491853	0.376592	32	False	False	85.8672	3.17881	False	['Other']	True	1	['Epidermolysis bullosa, junctional 5B, with pyloric atresia (JEB5B)']	True	1.26037e-13	28	492	451	86.8369	9.36967	0.277963	['PF00362', 'PF17205', 'PF18372']
Q99527_48_343	Q99527	GPER1	G-protein coupled estrogen receptor 1	0.158854	0.972737	0.837796	0.244231	98	False	False	89.3272	5.453	False	['Other']	False	0	[]	True	1.26815e-13	48	343	260	90.0637	5.57472	0.254002	['PF00001']
O15381_257_673	O15381	NVL	Nuclear valosin-containing protein-like	0.317613	0.91701	0.623341	0.351354	33	False	True	84.9924	4.49109	False	[]	False	0	[]	True	1.28919e-13	257	673	259	86.1569	6.11597	0.288231	['PF00004', 'PF17862']
P61599_1_177	P61599	NAA20	N-alpha-acetyltransferase 20	0.255386	0.8149	0.57957	0.36035	51	False	True	93.7125	2.6301	True	['Phosphorylation']	False	0	[]	True	1.29202e-13	1	177	177	94.4321	3.5345	0.326067	['PF00583']
O43435_102_297	O43435	TBX1	T-box transcription factor TBX1	0.181579	0.891987	0.724479	0.360257	84	False	True	95.5276	2.97435	False	['Phosphorylation']	True	2	['Velocardiofacial syndrome (VCFS)']	True	1.34977e-13	102	297	192	95.166	4.0748	0.305766	['PF00907']
Q9UHQ9_36_305	Q9UHQ9	CYB5R1	NADH-cytochrome b5 reductase 1	0.295477	0.863205	0.535064	0.408667	40	False	False	96.5092	2.148	False	['Methylation', 'Ubiquitylation', 'Phosphorylation']	False	0	[]	True	1.35007e-13	36	305	270	97.1527	2.85352	0.295478	['PF00175', 'PF00970']
P08922_1936_2225	P08922	ROS1	Proto-oncogene tyrosine-protein kinase ROS	0.325022	0.891224	0.505779	0.457716	30	True	True	86.996	2.83333	False	[]	False	0	[]	True	1.35302e-13	1936	2225	249	87.4582	4.73652	0.237498	['PF07714']
Q6UWP7_39_403	Q6UWP7	LCLAT1	Lysocardiolipin acyltransferase 1	0.383886	0.888523	0.36434	0.573192	23	False	False	97.2622	2.19905	False	['Ubiquitylation']	False	0	[]	True	1.36918e-13	39	403	365	96.0996	3.68678	0.249474	['PF01553', 'PF16076']
Q5VTR2_703_892	Q5VTR2	RNF20	E3 ubiquitin-protein ligase BRE1A	0.280227	0.863784	0.548942	0.378219	31	False	False	90.6752	3.04485	False	['Methylation', 'Ubiquitylation']	False	0	[]	True	1.37981e-13	703	892	189	87.8893	15.6063	0.543324	[]
Q3SY69_425_923	Q3SY69	ALDH1L2	Mitochondrial 10-formyltetrahydrofolate dehydrogenase	0.22338	0.927451	0.668451	0.294567	39	True	False	98.4377	1.48093	False	['Acetylation', 'Phosphorylation']	False	0	[]	True	1.38951e-13	425	923	499	97.9059	2.76525	0.227173	['PF00171']
P38919_27_404	P38919	EIF4A3	Eukaryotic initiation factor 4A-III	0.190246	0.95231	0.854686	0.165351	111	False	True	88.7037	5.65476	True	['Acetylation', 'Ubiquitylation', 'Sumoylation', 'Phosphorylation']	False	0	[]	True	1.3956e-13	27	404	376	92.4437	5.53302	0.252179	['PF00270', 'PF00271']
Q9BWM7_4_319	Q9BWM7	SFXN3	Sideroflexin-3	0.286385	0.930849	0.537812	0.445882	32	False	False	86.925	3.35381	False	['Ubiquitylation']	False	0	[]	True	1.40285e-13	4	319	311	87.4681	6.75697	0.299107	['PF03820']
Q9UBG0_42_817	Q9UBG0	MRC2	C-type mannose receptor 2	0.27758	0.593827	0.308557	0.304544	30	False	True	88.3883	2.987	False	['Other']	False	0	[]	True	1.41102e-13	42	817	650	87.6125	10.1526	0.239678	['PF00040', 'PF00059']
Q14254_1_160	Q14254	FLOT2	Flotillin-2	0.343234	0.762475	0.558908	0.322535	45	False	False	92.7958	2.75896	False	['Methylation', 'Phosphorylation']	False	0	[]	True	1.42495e-13	1	160	156	90.5445	4.94067	0.330991	['PF01145']
Q6YHK3_27_1264	Q6YHK3	CD109	CD109 antigen	0.363485	0.886764	0.339436	0.568343	22	False	False	84.9832	3.74215	False	['Other']	False	0	[]	True	1.42836e-13	27	1264	811	88.6551	13.9386	0.230563	[]
Q15393_445_767	Q15393	SF3B3	Splicing factor 3B subunit 3	0.234405	0.862009	0.71547	0.217415	74	False	True	92.1128	5.19905	False	['Ubiquitylation']	False	0	[]	True	1.43072e-13	445	767	303	93.2523	5.05554	0.256565	[]
O95382_238_620	O95382	MAP3K6	Mitogen-activated protein kinase kinase kinase 6	0.300918	0.879057	0.408551	0.528593	30	False	False	90.561	2.35444	False	[]	False	0	[]	True	1.44758e-13	238	620	335	87.4663	5.55485	0.23844	['PF19039']
Q8N6R0_4_699	Q8N6R0	EEF1AKNMT	eEF1A lysine and N-terminal methyltransferase	0.293525	0.863607	0.397281	0.493511	26	False	False	92.3354	2.93609	False	['Phosphorylation']	False	0	[]	True	1.45213e-13	4	699	628	91.5828	10.0202	0.271117	['PF01564', 'PF08241']
Q7Z7M1_657_927	Q7Z7M1	ADGRD2	Adhesion G-protein coupled receptor D2	0.305	0.710045	0.491496	0.307883	56	False	False	86.0037	3.99911	False	['Phosphorylation']	False	0	[]	False	1.45368e-13	657	927	227	86.0776	6.31703	0.289209	['PF00002']
Q9Y2G3_48_1108	Q9Y2G3	ATP11B	Probable phospholipid-transporting ATPase IF	0.34262	0.966533	0.484456	0.501161	23	True	False	83.717	4.37996	False	['Phosphorylation']	False	0	[]	True	1.49751e-13	48	1108	824	88.9951	9.8652	0.244429	['PF00122', 'PF13246', 'PF16209', 'PF16212']
Q8NCW6_95_608	Q8NCW6	GALNT11	Polypeptide N-acetylgalactosaminyltransferase 11	0.309345	0.955386	0.497013	0.495042	26	False	False	94.6915	2.43861	False	['Other']	False	0	[]	True	1.50399e-13	95	608	487	93.9941	6.3876	0.245788	['PF00535', 'PF00652']
Q9H6A9_5_1810	Q9H6A9	PCNX3	Pecanex-like protein 3	0.221323	0.91167	0.488949	0.443175	27	False	False	81.0874	4.12853	False	['Other']	False	0	[]	True	1.50808e-13	5	1810	734	85.975	8.03367	0.223884	['PF05041']
P22310_28_511	P22310	UGT1A4	UDP-glucuronosyltransferase 1A4	0.224349	0.899827	0.553957	0.392934	43	False	False	96.2867	2.46133	False	[]	True	2	[]	True	1.53341e-13	28	511	483	93.9186	4.66793	0.270881	['PF00201']
Q16763_7_157	Q16763	UBE2S	Ubiquitin-conjugating enzyme E2 S	0.271934	0.966213	0.680353	0.414498	36	True	True	96.0019	1.82276	False	['Ubiquitylation', 'Phosphorylation']	False	0	[]	True	1.56022e-13	7	157	151	95.4874	2.69667	0.320138	['PF00179']
Q6PIW4_374_672	Q6PIW4	FIGNL1	Fidgetin-like protein 1	0.227578	0.916247	0.67893	0.304736	50	False	True	90.478	3.75348	False	['Ubiquitylation', 'Phosphorylation']	False	0	[]	True	1.57773e-13	374	672	298	92.4897	5.39448	0.306665	['PF00004', 'PF09336']
Q6N021_1130_1929	Q6N021	TET2	Methylcytosine dioxygenase TET2	0.307223	0.827563	0.537931	0.336685	45	False	True	95.8491	2.28272	False	['Ubiquitylation', 'Phosphorylation']	True	1	['Immunodeficiency 75 (IMD75)', 'Immunodeficiency 75']	True	1.58969e-13	1130	1929	437	94.9014	4.4886	0.2768	['PF12851']
Q9UKX2_7_844	Q9UKX2	MYH2	Myosin-2	0.245415	0.986571	0.594985	0.413578	31	False	False	80.5348	3.93517	False	[]	True	1	['Myopathy, proximal, and ophthalmoplegia (MYPOP)']	True	1.60932e-13	7	844	766	85.0336	10.2126	0.267324	['PF00063', 'PF02736']
Q8NBR6_241_496	Q8NBR6	MINDY2	Ubiquitin carboxyl-terminal hydrolase MINDY-2	0.277152	0.898549	0.608502	0.351201	35	True	True	91.5426	3.68163	True	[]	False	0	[]	True	1.61051e-13	241	496	250	91.0505	5.07933	0.293447	['PF04424']
Q8NAP8_5_152	Q8NAP8	ZBTB8B	Zinc finger and BTB domain-containing protein 8B	0.232504	0.971759	0.764726	0.378482	53	False	False	89.1525	3.9052	False	[]	False	0	[]	True	1.61864e-13	5	152	139	88.6772	7.90006	0.341953	['PF00651']
Q8NEV1_2_335	Q8NEV1	CSNK2A3	Casein kinase II subunit alpha 3	0.217194	0.939829	0.794587	0.198279	65	True	False	94.6394	2.7768	False	['Acetylation', 'Ubiquitylation', 'Phosphorylation']	False	0	[]	True	1.62553e-13	2	335	334	96.7335	2.99856	0.265354	['PF00069']
O75335_805_1105	O75335	PPFIA4	Liprin-alpha-4	0.25591	0.839259	0.630428	0.302653	62	False	False	92.3535	2.43941	False	['Phosphorylation']	False	0	[]	True	1.64326e-13	805	1105	257	93.3328	4.02746	0.277505	['PF00536', 'PF07647']
Q96DB2_2_327	Q96DB2	HDAC11	Histone deacetylase 11	0.323687	0.887858	0.47768	0.465483	24	True	False	92.8654	3.61406	False	[]	False	0	[]	True	1.64876e-13	2	327	320	96.3949	3.09667	0.22124	['PF00850']
Q9UF56_318_692	Q9UF56	FBXL17	F-box/LRR-repeat protein 17	0.245555	0.918147	0.668486	0.29352	39	False	True	89.7387	2.75845	True	[]	False	0	[]	True	1.64883e-13	318	692	375	95.8348	4.27101	0.25173	['PF12937', 'PF13516']
Q6ZNC8_14_473	Q6ZNC8	MBOAT1	Lysophospholipid acyltransferase 1	0.363111	0.878924	0.414968	0.499427	25	True	False	94.982	2.2232	False	[]	False	0	[]	True	1.66935e-13	14	473	444	94.9789	3.9654	0.253121	[]
O75582_42_357	O75582	RPS6KA5	Ribosomal protein S6 kinase alpha-5	0.315267	0.884548	0.605417	0.352587	40	True	True	83.492	3.76388	False	['Phosphorylation']	False	0	[]	True	1.67466e-13	42	357	248	88.5138	5.34972	0.233308	['PF00069']
Q86Z02_173_543	Q86Z02	HIPK1	Homeodomain-interacting protein kinase 1	0.226197	0.898243	0.694279	0.24977	53	True	False	95.7168	2.34261	False	['Ubiquitylation', 'Phosphorylation']	False	0	[]	True	1.68948e-13	173	543	366	93.5046	4.19543	0.255285	['PF00069']
Q9Y5S1_37_712	Q9Y5S1	TRPV2	Transient receptor potential cation channel subfamily V member 2	0.354982	0.759974	0.313871	0.474179	27	False	False	85.2396	4.07997	False	[]	False	0	[]	True	1.70465e-13	37	712	580	88.2447	9.36753	0.274059	['PF00520', 'PF12796']
Q9NSE4_246_475	Q9NSE4	IARS2	Isoleucine--tRNA ligase, mitochondrial	0.371371	0.886275	0.433277	0.535639	27	False	False	89.6633	1.80453	False	['Phosphorylation']	False	0	[]	True	1.71391e-13	246	475	224	93.367	3.6175	0.277529	['PF00133']
Q9BSU1_1_410	Q9BSU1	C16orf70	UPF0183 protein C16orf70	0.321374	0.825243	0.493172	0.380864	36	False	False	88.9981	4.26744	False	['Phosphorylation']	False	0	[]	True	1.71696e-13	1	410	356	93.0402	5.51641	0.276765	['PF03676']
Q6NUM9_2_610	Q6NUM9	RETSAT	All-trans-retinol 13,14-reductase	0.26073	0.829524	0.41171	0.447134	28	False	False	96.005	2.3375	False	['Methylation']	False	0	[]	True	1.71748e-13	2	610	609	95.2481	4.4625	0.252415	['PF13450']
Q00536_161_474	Q00536	CDK16	Cyclin-dependent kinase 16	0.253381	0.962328	0.587836	0.43288	29	True	True	88.8834	2.48062	False	['Ubiquitylation']	False	0	[]	True	1.74644e-13	161	474	275	93.4178	3.55427	0.260172	['PF00069', 'PF12330']
Q9NZC9_330_888	Q9NZC9	SMARCAL1	SWI/SNF-related matrix-associated actin-dependent regulator of chromatin subfamily A-like protein 1	0.334098	0.866418	0.469047	0.433702	32	False	False	84.0747	3.63545	False	['Ubiquitylation']	True	5	['Schimke immuno-osseous dysplasia (SIOD)', 'Inherited Immunodeficiency Diseases']	True	1.74987e-13	330	888	515	89.0243	6.98762	0.244697	['PF00176', 'PF00271', 'PF07443']
Q86V24_102_381	Q86V24	ADIPOR2	Adiponectin receptor protein 2	0.306392	0.963799	0.573773	0.442783	28	False	True	98.2457	1.53036	False	[]	False	0	[]	True	1.7583e-13	102	381	280	96.8122	2.9464	0.272537	['PF03006']
Q01726_36_315	Q01726	MC1R	Melanocyte-stimulating hormone receptor	0.251215	0.949736	0.709993	0.315011	54	False	True	85.477	4.95717	False	['Phosphorylation']	True	10	['Skin and Hair Hypopigmentation', 'Increased analgesia from kappa-opioid receptor agonist, female-specific', 'OCULOCUTANEOUS ALBINISM, TYPE II, MODIFIER OF', 'UV-induced skin damage, susceptibility to', 'Melanoma', 'Tyrosinase-positive oculocutaneous albinism (OCA2)', 'Melanoma, cutaneous malignant, susceptibility to, 5', 'Skin/hair/eye pigmentation 2, red hair/fair skin']	True	1.76832e-13	36	315	253	87.7354	5.824	0.292503	['PF00001']
Q96A29_33_347	Q96A29	SLC35C1	GDP-fucose transporter 1	0.257489	0.800628	0.500758	0.351903	38	False	False	87.5371	3.69037	False	[]	True	2	['Congenital disorder of glycosylation 2C (CDG2C)', 'Leukocyte adhesion deficiency type II']	True	1.77078e-13	33	347	306	88.6638	5.90758	0.285679	['PF03151']
A0JNW5_9_1361	A0JNW5	UHRF1BP1L	UHRF1-binding protein 1-like	0.316291	0.783228	0.372442	0.425605	25	False	False	86.5872	3.39264	False	[]	False	0	[]	True	1.772e-13	9	1361	817	90.1529	11.0783	0.275377	['PF12624']
Q8IZP7_123_443	Q8IZP7	HS6ST3	Heparan-sulfate 6-O-sulfotransferase 3	0.310899	0.804662	0.373785	0.487674	29	True	False	97.4179	1.70297	False	[]	False	0	[]	True	1.77683e-13	123	443	312	95.8855	3.82474	0.294159	['PF03567']
Q8IYD1_200_625	Q8IYD1	GSPT2	Eukaryotic peptide chain release factor GTP-binding subunit ERF3B	0.205188	0.978974	0.728254	0.284732	35	False	False	89.9237	3.09159	False	['Ubiquitylation', 'Phosphorylation']	False	0	[]	True	1.82782e-13	200	625	426	90.8945	5.83454	0.261456	['PF00009', 'PF03143']
Q92562_5_717	Q92562	FIG4	Polyphosphoinositide phosphatase	0.313319	0.931328	0.477046	0.475366	22	False	True	88.5723	3.7	False	[]	True	1	[]	True	1.83262e-13	5	717	651	91.3853	6.12211	0.224992	['PF02383']
P42229_139_705	P42229	STAT5A	Signal transducer and activator of transcription 5A	0.390411	0.779149	0.406196	0.403267	33	False	False	93.2294	3.07006	False	['Ubiquitylation', 'Phosphorylation']	False	0	[]	True	1.85533e-13	139	705	549	94.0755	7.34714	0.290691	['PF00017', 'PF01017', 'PF02864']
Q9NTJ5_3_581	Q9NTJ5	SACM1L	Phosphatidylinositol-3-phosphatase SAC1	0.356874	0.94107	0.450457	0.52231	23	False	False	87.8635	4.77694	False	[]	False	0	[]	True	1.87354e-13	3	581	506	92.5105	5.84214	0.241074	['PF02383']
Q7Z5Y7_116_358	Q7Z5Y7	KCTD20	BTB/POZ domain-containing protein KCTD20	0.273227	0.892395	0.635131	0.349277	49	False	False	96.3873	2.34373	False	['Ubiquitylation']	False	0	[]	True	1.87817e-13	116	358	226	93.5523	5.18561	0.340657	['PF16017']
Q9H9B4_8_321	Q9H9B4	SFXN1	Sideroflexin-1	0.256909	0.939603	0.586238	0.400582	31	False	False	85.4384	3.43122	False	['Ubiquitylation', 'Phosphorylation']	False	0	[]	True	1.87852e-13	8	321	308	87.351	5.93611	0.296305	['PF03820']
Q9BRQ3_1_288	Q9BRQ3	NUDT22	Uridine diphosphate glucose pyrophosphatase NUDT22	0.326951	0.866962	0.455502	0.478184	30	False	True	93.6923	2.62011	False	['Ubiquitylation']	False	0	[]	True	1.90106e-13	1	288	286	94.8961	3.65265	0.284809	[]
O75747_238_1441	O75747	PIK3C2G	Phosphatidylinositol 4-phosphate 3-kinase C2 domain-containing subunit gamma	0.380591	0.917703	0.369909	0.566112	21	False	False	85.87	3.40476	False	[]	False	0	[]	True	1.90205e-13	238	1441	842	89.0994	9.02676	0.226767	['PF00168', 'PF00454', 'PF00613', 'PF00787', 'PF00794']
Q92185_49_348	Q92185	ST8SIA1	Alpha-N-acetylneuraminide alpha-2,8-sialyltransferase	0.333796	0.93702	0.6892	0.315282	49	True	False	93.8145	2.31349	False	['Other', 'Phosphorylation']	False	0	[]	True	1.9093e-13	49	348	300	95.0298	3.41383	0.279469	['PF00777']
Q14562_439_1183	Q14562	DHX8	ATP-dependent RNA helicase DHX8	0.159711	0.963441	0.831907	0.162508	73	False	True	85.3495	4.64815	False	['Ubiquitylation', 'Phosphorylation']	False	0	[]	True	1.92997e-13	439	1183	490	85.7384	7.33355	0.226761	['PF00271', 'PF04408', 'PF07717']
Q02318_54_530	Q02318	CYP27A1	Sterol 26-hydroxylase, mitochondrial	0.312589	0.840971	0.318756	0.55571	22	False	False	96.6259	1.76136	False	[]	True	8	['Cerebrotendinous xanthomatosis (CTX)', 'Intellectual disability', 'Cholestanol storage disease (CTX)']	True	1.9482e-13	54	530	470	94.4396	4.18989	0.250079	['PF00067']
Q12887_147_432	Q12887	COX10	Protoheme IX farnesyltransferase, mitochondrial	0.262098	0.918014	0.54439	0.420562	25	False	False	96.778	1.89872	False	[]	True	2	['Mitochondrial complex IV deficiency, nuclear type 3 (MC4DN3)', 'Mitochondrial complex 4 deficiency, nuclear type 3']	True	1.94915e-13	147	432	286	95.6622	3.40773	0.245688	['PF01040']
P23258_3_447	P23258	TUBG1	Tubulin gamma-1 chain	0.30187	0.935108	0.664498	0.301796	31	False	True	93.6806	3.30968	False	[]	False	0	[]	True	1.95746e-13	3	447	431	93.2652	5.05597	0.244777	['PF00091', 'PF03953']
Q9NRH2_11_344	Q9NRH2	SNRK	SNF-related serine/threonine-protein kinase	0.25762	0.963496	0.701632	0.301021	32	True	True	87.0856	2.73008	False	['Ubiquitylation', 'Phosphorylation']	False	0	[]	True	1.96435e-13	11	344	294	88.9278	5.54507	0.270846	['PF00069']
O95803_74_871	O95803	NDST3	Bifunctional heparan sulfate N-deacetylase/N-sulfotransferase 3	0.357231	0.870874	0.452162	0.443635	30	False	False	94.1327	2.45456	False	[]	False	0	[]	True	1.96492e-13	74	871	774	93.9849	6.56221	0.242209	['PF00685', 'PF12062']
Q9UNL4_13_115	Q9UNL4	ING4	Inhibitor of growth protein 4	0.270801	0.79767	0.532066	0.43977	40	False	True	92.7938	2.45213	False	['Ubiquitylation']	False	0	[]	True	1.97513e-13	13	115	103	93.5256	4.98885	0.4208	['PF12998']
B0YJ81_68_278	B0YJ81	HACD1	Very-long-chain (3R)-3-hydroxyacyl-CoA dehydratase 1	0.37201	0.924864	0.419871	0.581406	23	True	False	89.0917	2.51474	False	[]	False	0	[]	True	1.98593e-13	68	278	199	88.8706	4.55837	0.297308	['PF04387']
Q9UJX6_92_718	Q9UJX6	ANAPC2	Anaphase-promoting complex subunit 2	0.252606	0.878906	0.399857	0.512596	25	False	True	83.8588	4.092	True	['Ubiquitylation', 'Phosphorylation']	False	0	[]	True	2.02574e-13	92	718	457	86.3539	11.7861	0.283965	['PF00888']
P35790_82_457	P35790	CHKA	Choline kinase alpha	0.353301	0.912708	0.383631	0.572478	21	False	True	92.9986	2.70907	False	['Phosphorylation']	True	1	[]	True	2.04327e-13	82	457	347	95.7124	3.78944	0.2801	['PF01633']
P28329_130_724	P28329	CHAT	Choline O-acetyltransferase	0.341391	0.893283	0.421309	0.501244	24	True	True	98.2508	1.44583	False	['Phosphorylation']	True	2	['Congenital myasthenic syndrome (CMS)', 'Familial infantile myasthenia (CMS6)']	True	2.04537e-13	130	724	578	96.9749	3.22693	0.228943	['PF00755']
O15550_887_1395	O15550	KDM6A	Lysine-specific demethylase 6A	0.302256	0.932395	0.599602	0.361648	30	False	True	97.32	1.61844	True	[]	True	1	['Kabuki syndrome 2 (KABUK2)']	True	2.06943e-13	887	1395	470	94.9568	4.25812	0.263607	['PF02373']
Q12852_117_400	Q12852	MAP3K12	Mitogen-activated protein kinase kinase kinase 12	0.318059	0.928687	0.617227	0.384519	38	True	True	91.2358	3.06586	False	[]	False	0	[]	True	2.08269e-13	117	400	264	93.669	3.56066	0.273977	['PF07714']
O95674_66_402	O95674	CDS2	Phosphatidate cytidylyltransferase 2	0.272916	0.919057	0.573701	0.384505	28	False	False	89.01	3.34324	False	['Ubiquitylation']	False	0	[]	True	2.11432e-13	66	402	321	89.439	5.67612	0.293331	['PF01148']
Q8WVM0_11_333	Q8WVM0	TFB1M	Dimethyladenosine transferase 1, mitochondrial	0.304107	0.900605	0.458007	0.491775	24	False	True	91.6583	2.46476	False	[]	False	0	[]	True	2.11994e-13	11	333	316	95.2319	3.77877	0.273528	['PF00398']
Q9BRK3_35_294	Q9BRK3	MXRA8	Matrix remodeling-associated protein 8	0.272175	0.923788	0.562637	0.44037	34	False	True	89.1624	3.47837	False	['Other', 'Phosphorylation']	False	0	[]	True	2.17724e-13	35	294	246	92.7079	6.16152	0.300754	['PF07686']
Q9UGI6_555_693	Q9UGI6	KCNN3	Small conductance calcium-activated potassium channel protein 3	0.316509	0.782013	0.43748	0.445294	31	False	False	95.1332	1.74547	False	['Ubiquitylation', 'Sumoylation']	False	0	[]	True	2.18711e-13	555	693	138	89.8237	11.1029	0.480204	['PF02888']
Q9BZ95_1068_1286	Q9BZ95	NSD3	Histone-lysine N-methyltransferase NSD3	0.321784	0.811013	0.472266	0.416731	32	False	True	92.5697	2.34775	True	['Phosphorylation']	False	0	[]	True	2.21173e-13	1068	1286	209	92.1915	4.15531	0.318806	['PF00856', 'PF17907']
Q12756_5_463	Q12756	KIF1A	Kinesin-like protein KIF1A	0.178605	0.828681	0.643334	0.234539	56	False	True	87.6823	3.69844	False	['Phosphorylation']	True	23	['Spastic paraplegia 30 (SPG30)', 'Spastic paraplegia', 'PEHO syndrome (PEHO)', 'Intellectual disability, autosomal dominant 9 (NESCAVS)', 'Inborn genetic diseases', 'Neuropathy, hereditary sensory, type 2C', 'Neuropathy, hereditary sensory and autonomic, type 2A (HSAN2A)', 'NESCAV syndrome (NESCAVS)', 'Charcot-Marie-Tooth disease type 2', 'Hereditary spastic paraplegia 30', 'Hereditary spastic p…	True	2.21503e-13	5	463	342	88.0189	5.90285	0.277363	['PF00225']
Q8TCS8_45_668	Q8TCS8	PNPT1	Polyribonucleotide nucleotidyltransferase 1, mitochondrial	0.29113	0.830471	0.445907	0.407075	24	False	True	97.0654	1.93056	False	[]	True	4	['Combined oxidative phosphorylation defect type 13', 'Inborn genetic diseases']	True	2.21606e-13	45	668	609	95.1534	4.99445	0.264758	['PF00013', 'PF01138', 'PF03725', 'PF03726']
P31946_2_235	P31946	YWHAB	14-3-3 protein beta/alpha	0.293958	0.96021	0.653618	0.358306	28	False	True	98.2261	1.73622	True	['Ubiquitylation', 'Acetylation', 'Sumoylation', 'Phosphorylation', 'Methylation']	False	0	[]	True	2.22327e-13	2	235	234	96.0144	4.07273	0.318802	['PF00244']
Q8IUC8_55_552	Q8IUC8	GALNT13	Polypeptide N-acetylgalactosaminyltransferase 13	0.307117	0.940807	0.493792	0.479525	24	False	False	95.4342	2.34045	False	['Other']	False	0	[]	True	2.22408e-13	55	552	498	95.1482	5.36573	0.243231	['PF00535', 'PF00652']
Q8NHR7_1_108	Q8NHR7	TERB2	Telomere repeats-binding bouquet formation protein 2	0.359178	0.662994	0.439502	0.39878	40	False	True	95.826	2.33444	True	[]	False	0	[]	True	2.22716e-13	1	108	108	94.6329	3.18941	0.363836	['PF15101']
Q2M1P5_12_359	Q2M1P5	KIF7	Kinesin-like protein KIF7	0.322219	0.940039	0.559148	0.438539	28	False	True	88.0211	3.70804	True	[]	True	3	['Joubert syndrome 12/15, digenic', 'Multiple epiphyseal dysplasia, Al-Gazali type', 'Acrocallosal syndrome (ACLS)', 'Joubert syndrome 12 (JBTS12)']	True	2.22828e-13	12	359	308	90.0267	5.0864	0.254474	['PF00225']
Q86UK7_27_271	Q86UK7	ZNF598	E3 ubiquitin-protein ligase ZNF598	0.321269	0.749652	0.473306	0.353657	47	False	False	89.5136	5.74939	False	[]	False	0	[]	False	2.23938e-13	27	271	242	90.6762	8.43466	0.339507	[]
Q93084_361_599	Q93084	ATP2A3	Sarcoplasmic/endoplasmic reticulum calcium ATPase 3	0.319297	0.968628	0.501973	0.559986	27	False	False	89.5274	2.20521	False	['Ubiquitylation', 'Phosphorylation']	False	0	[]	True	2.24345e-13	361	599	230	90.3837	4.24236	0.273746	['PF13246']
O60524_1_515	O60524	NEMF	Nuclear export mediator factor NEMF	0.28779	0.822114	0.569524	0.295842	50	False	True	87.6418	4.90448	False	['Ubiquitylation', 'Phosphorylation']	False	0	[]	True	2.25373e-13	1	515	407	88.094	12.5601	0.298673	['PF05833']
Q96C11_9_550	Q96C11	FGGY	FGGY carbohydrate kinase domain-containing protein	0.307081	0.91691	0.435382	0.513825	22	False	False	95.305	2.11963	False	[]	False	0	[]	True	2.26847e-13	9	550	542	96.8986	3.5932	0.227433	['PF00370', 'PF02782']
P17612_14_351	P17612	PRKACA	cAMP-dependent protein kinase catalytic subunit alpha	0.23526	0.994866	0.627597	0.401652	22	True	True	96.6455	1.56591	True	['Phosphorylation']	True	1	['Primary pigmented nodular adrenocortical disease 4 (PPNAD4)', 'Pigmented nodular adrenocortical disease, primary, 4 (PPNAD4)', 'ACTH-independent adrenal Cushing syndrome, somatic']	True	2.30219e-13	14	351	338	96.9454	2.99012	0.274465	['PF00069']
Q6P6B7_3_347	Q6P6B7	ANKRD16	Ankyrin repeat domain-containing protein 16	0.27321	0.912503	0.580351	0.379829	30	False	False	97.3633	1.85078	False	['Ubiquitylation']	False	0	[]	True	2.30294e-13	3	347	339	96.7153	3.97329	0.258847	['PF00023', 'PF12796', 'PF13637']
Q9UHG3_30_502	Q9UHG3	PCYOX1	Prenylcysteine oxidase 1	0.370888	0.864819	0.367665	0.5317	23	False	False	97.0757	1.76276	False	[]	False	0	[]	True	2.31045e-13	30	502	465	94.8047	4.57817	0.257701	['PF07156', 'PF13450']
Q9Y6K0_40_407	Q9Y6K0	CEPT1	Choline/ethanolaminephosphotransferase 1	0.335536	0.922969	0.462204	0.501525	23	False	False	96.9952	1.58488	False	[]	False	0	[]	True	2.31599e-13	40	407	368	95.7344	3.42823	0.257332	['PF01066']
P78363_1344_2250	P78363	ABCA4	Retinal-specific phospholipid-transporting ATPase ABCA4	0.362522	0.836667	0.406833	0.459437	25	False	True	79.8712	3.47248	False	[]	True	13	['Stargardt disease 1 (STGD1)', 'Stargardt disease (FFM)', 'Cone-rod dystrophy 3 (CORD3)', 'Age related macular degeneration 2', 'Retinal dystrophy', 'Cone/cone-rod dystrophy', 'Severe early-childhood-onset retinal dystrophy (STGD1)', 'Fundus flavimaculatus (FFM)']	True	2.31662e-13	1344	2250	548	83.2088	10.1081	0.218414	['PF00005', 'PF12698']
Q9ULX9_23_123	Q9ULX9	MAFF	Transcription factor MafF	0.32025	0.955041	0.512821	0.600156	25	False	False	97.7956	1.74816	False	[]	False	0	[]	True	2.32491e-13	23	123	101	96.931	5.95228	0.510432	['PF03131']
Q7Z7K6_142_275	Q7Z7K6	CENPV	Centromere protein V	0.260928	0.935062	0.640688	0.402072	30	False	False	97.5283	1.691	False	[]	False	0	[]	False	2.32849e-13	142	275	134	96.5679	3.26655	0.325755	['PF04828']
P45844_72_677	P45844	ABCG1	ATP-binding cassette sub-family G member 1	0.320261	0.819414	0.454329	0.396745	32	False	True	90.9525	2.97148	False	[]	False	0	[]	True	2.36517e-13	72	677	549	91.8868	6.65296	0.25114	['PF00005', 'PF01061', 'PF19055']
P17540_42_416	P17540	CKMT2	Creatine kinase S-type, mitochondrial	0.304429	0.930114	0.396906	0.580319	22	False	True	92.6395	2.63781	False	['Phosphorylation']	False	0	[]	True	2.36672e-13	42	416	373	95.3903	3.59756	0.252195	['PF00217', 'PF02807']
Q567U6_21_258	Q567U6	CCDC93	Coiled-coil domain-containing protein 93	0.352309	0.792174	0.500798	0.382431	35	False	False	85.1811	4.13249	False	['Ubiquitylation']	False	0	[]	True	2.3795e-13	21	258	169	84.1785	12.4098	0.396323	['PF09762']
Q9BQB6_4_155	Q9BQB6	VKORC1	Vitamin K epoxide reductase complex subunit 1	0.351845	0.769159	0.354891	0.517836	26	False	True	96.0527	2.46065	False	['Other']	True	4	['Coumarin resistance (CMRES)']	True	2.38183e-13	4	155	152	94.624	4.87543	0.324409	['PF07884']
Q9UKG9_9_609	Q9UKG9	CROT	Peroxisomal carnitine O-octanoyltransferase	0.322098	0.946024	0.482167	0.490642	22	True	False	98.7491	1.32934	False	[]	False	0	[]	True	2.38357e-13	9	609	601	98.1901	2.83315	0.227012	['PF00755']
Q8WWP7_25_252	Q8WWP7	GIMAP1	GTPase IMAP family member 1	0.382262	0.732982	0.462784	0.364767	42	False	True	93.4231	3.59938	False	['Ubiquitylation', 'Phosphorylation']	False	0	[]	True	2.38502e-13	25	252	227	95.6228	3.21141	0.28929	['PF04548']
Q96L73_1866_2085	Q96L73	NSD1	Histone-lysine N-methyltransferase, H3 lysine-36 specific	0.290101	0.756783	0.552568	0.309033	58	False	True	88.6905	3.68974	False	['Ubiquitylation']	True	25	['Preeclampsia', 'Global developmental delay (DD)', 'Beckwith-Wiedemann syndrome (BWS)', 'Hypertelorism', 'Neurodevelopmental disorder', 'Inborn genetic diseases', 'Sotos syndrome (SOTOS)', 'Macrocephaly', 'Sotos syndrome 1 (SOTOS)']	True	2.38659e-13	1866	2085	211	89.5669	4.62805	0.321034	['PF00856', 'PF17907']
Q9HCJ1_8_461	Q9HCJ1	ANKH	Progressive ankylosis protein homolog	0.17483	0.979593	0.842761	0.168642	63	False	False	87.9186	3.27503	False	[]	False	0	[]	True	2.39177e-13	8	461	436	89.4626	5.95747	0.244637	['PF07260']
Q6U841_94_439	Q6U841	SLC4A10	Sodium-driven chloride bicarbonate exchanger	0.249664	0.887539	0.564861	0.40572	35	False	False	82.2511	3.94873	False	['Phosphorylation']	False	0	[]	True	2.40195e-13	94	439	227	86.8197	4.97423	0.241113	['PF07565']
[truncated: 30,270 more rows]

## Sheet: columns_description
region_identifier	Region identifier (UniProt accession - the start of predicted structural unit - end of the predicted structural unit)
[truncated: 26 more rows]
